# Supplementary material for: Comparative Phenotypic and Transcriptomic Analysis Reveals Key Responses of Upland Cotton to Salinity Stress During Postgermination
Source: Front Plant Sci. 2021 Apr 13;12:639104. doi: 10.3389/fpls.2021.639104 (PMC8076740; doi:10.3389/fpls.2021.639104)
Supplement: Supplementary Table 3 — Gene ontology (GO) analysis of DEGs from ST and SS. [file Table_3.xlsx]

## Sheet: quanbuDEGsGOfenxi_GOenrich_sign
Category	GOID	Description	GeneRatio	BgRatio	pvalue	padj	geneID	geneName	Count
BP	GO:0006979	response to oxidative stress	90/2820	247/21536	7.5994e-21	5.20559e-18	evm.TU.Gh_A10G2288/evm.TU.Gh_D11G2183/evm.TU.Gh_A08G0711/evm.TU.Gh_D08G0829/evm.TU.Gh_D05G3256/evm.TU.Gh_D08G2420/evm.TU.Gh_D08G0832/evm.TU.Gh_A05G3489/evm.TU.Gh_D03G1381/evm.TU.Gh_A10G1317/evm.TU.Gh_A10G1627/evm.TU.Gh_D10G1882/evm.TU.Gh_D10G1158/evm.TU.Gh_D01G0112/evm.TU.Gh_A07G2109/evm.TU.Gh_D13G0909/evm.TU.Gh_D05G0807/evm.TU.Gh_A08G2385/evm.TU.Gh_D10G1644/evm.TU.Gh_A08G0714/evm.TU.Gh_A05G2401/…	Gh_A10G2288/Gh_D11G2183/Gh_A08G0711/Gh_D08G0829/Gh_D05G3256/Gh_D08G2420/Gh_D08G0832/Gh_A05G3489/Gh_D03G1381/Gh_A10G1317/Gh_A10G1627/Gh_D10G1882/Gh_D10G1158/Gh_D01G0112/Gh_A07G2109/Gh_D13G0909/Gh_D05G0807/Gh_A08G2385/Gh_D10G1644/Gh_A08G0714/Gh_A05G2401/Gh_D04G0130/Gh_D02G1345/Gh_D12G2260/Gh_D08G1956/Gh_A08G2028/Gh_A02G0542/Gh_D08G0443/Gh_A03G0199/Gh_A13G0774/Gh_A12G2084/Gh_D12G0070/Gh_D02G1327/Gh_…	90
BP	GO:0044262	cellular carbohydrate metabolic process	87/2820	350/21536	1.54474e-09	5.29073e-07	evm.TU.Gh_A06G0716/evm.TU.Gh_A05G3992/evm.TU.Gh_A13G0500/evm.TU.Gh_D08G0272/evm.TU.Gh_D06G0832/evm.TU.Gh_A08G0195/evm.TU.Gh_D03G0483/evm.TU.Gh_D08G1682/evm.TU.Gh_A10G0146/evm.TU.Gh_D02G0992/evm.TU.Gh_D05G3929/evm.TU.Gh_A13G1673/evm.TU.Gh_A04G0599/evm.TU.Gh_D03G0343/evm.TU.Gh_D13G2037/novel.7438/evm.TU.Gh_A08G1387/evm.TU.Gh_D05G3030/evm.TU.Gh_A02G1426/evm.TU.Gh_A02G1268/evm.TU.Gh_D06G1219/evm.TU.G…	Gh_A06G0716/Gh_A05G3992/Gh_A13G0500/Gh_D08G0272/Gh_D06G0832/Gh_A08G0195/Gh_D03G0483/Gh_D08G1682/Gh_A10G0146/Gh_D02G0992/Gh_D05G3929/Gh_A13G1673/Gh_A04G0599/Gh_D03G0343/Gh_D13G2037/-/Gh_A08G1387/Gh_D05G3030/Gh_A02G1426/Gh_A02G1268/Gh_D06G1219/Gh_A05G2724/Gh_D02G1670/Gh_D08G1309/-/Gh_A02G1729/Gh_A02G1381/Gh_D07G0380/Gh_D10G0149/Gh_A05G1959/Gh_D06G1057/Gh_D13G0639/Gh_D04G1060/Gh_A08G1784/Gh_A08G1031…	87
BP	GO:0006928	movement of cell or subcellular component	51/2820	179/21536	3.72059e-08	6.37151e-06	evm.TU.Gh_A12G2426/evm.TU.Gh_D09G1213/evm.TU.Gh_D13G1425/evm.TU.Gh_D10G1332/evm.TU.Gh_A10G2194/evm.TU.Gh_D13G0302/evm.TU.Gh_D03G1449/evm.TU.Gh_D04G1147/evm.TU.Gh_D09G1302/evm.TU.Gh_D10G1702/evm.TU.Gh_A13G1142/evm.TU.Gh_A10G0985/evm.TU.Gh_A02G0395/novel.7666/evm.TU.Gh_D05G2106/evm.TU.Gh_D12G2534/evm.TU.Gh_D11G1797/evm.TU.Gh_A03G0303/evm.TU.Gh_A12G0785/evm.TU.Gh_A01G1752/evm.TU.Gh_A11G2642/evm.TU.G…	Gh_A12G2426/Gh_D09G1213/Gh_D13G1425/Gh_D10G1332/Gh_A10G2194/Gh_D13G0302/Gh_D03G1449/Gh_D04G1147/Gh_D09G1302/Gh_D10G1702/Gh_A13G1142/Gh_A10G0985/Gh_A02G0395/-/Gh_D05G2106/Gh_D12G2534/Gh_D11G1797/Gh_A03G0303/Gh_A12G0785/Gh_A01G1752/Gh_A11G2642/Gh_D05G0780/Gh_D11G3082/Gh_D05G0227/Gh_A05G1874/Gh_A13G1672/Gh_D10G0166/Gh_A04G0192/Gh_D09G0653/-/Gh_A11G2403/Gh_A05G2004/Gh_D12G2449/Gh_A01G1637/Gh_D13G2036…	51
BP	GO:0007018	microtubule-based movement	51/2820	179/21536	3.72059e-08	6.37151e-06	evm.TU.Gh_A12G2426/evm.TU.Gh_D09G1213/evm.TU.Gh_D13G1425/evm.TU.Gh_D10G1332/evm.TU.Gh_A10G2194/evm.TU.Gh_D13G0302/evm.TU.Gh_D03G1449/evm.TU.Gh_D04G1147/evm.TU.Gh_D09G1302/evm.TU.Gh_D10G1702/evm.TU.Gh_A13G1142/evm.TU.Gh_A10G0985/evm.TU.Gh_A02G0395/novel.7666/evm.TU.Gh_D05G2106/evm.TU.Gh_D12G2534/evm.TU.Gh_D11G1797/evm.TU.Gh_A03G0303/evm.TU.Gh_A12G0785/evm.TU.Gh_A01G1752/evm.TU.Gh_A11G2642/evm.TU.G…	Gh_A12G2426/Gh_D09G1213/Gh_D13G1425/Gh_D10G1332/Gh_A10G2194/Gh_D13G0302/Gh_D03G1449/Gh_D04G1147/Gh_D09G1302/Gh_D10G1702/Gh_A13G1142/Gh_A10G0985/Gh_A02G0395/-/Gh_D05G2106/Gh_D12G2534/Gh_D11G1797/Gh_A03G0303/Gh_A12G0785/Gh_A01G1752/Gh_A11G2642/Gh_D05G0780/Gh_D11G3082/Gh_D05G0227/Gh_A05G1874/Gh_A13G1672/Gh_D10G0166/Gh_A04G0192/Gh_D09G0653/-/Gh_A11G2403/Gh_A05G2004/Gh_D12G2449/Gh_A01G1637/Gh_D13G2036…	51
BP	GO:0005976	polysaccharide metabolic process	61/2820	258/21536	2.47287e-06	0.000296279	evm.TU.Gh_A05G3992/evm.TU.Gh_A13G0500/evm.TU.Gh_D08G0272/evm.TU.Gh_A08G0195/evm.TU.Gh_D03G0483/evm.TU.Gh_D08G1682/evm.TU.Gh_A10G0146/evm.TU.Gh_D02G0992/evm.TU.Gh_D05G3929/evm.TU.Gh_A04G0599/novel.7438/evm.TU.Gh_A08G1387/evm.TU.Gh_D05G3030/evm.TU.Gh_A02G1426/evm.TU.Gh_D06G1219/evm.TU.Gh_A05G2724/evm.TU.Gh_D12G2112/novel.77/evm.TU.Gh_A02G1729/evm.TU.Gh_D07G0380/evm.TU.Gh_A12G1931/evm.TU.Gh_D10G0149…	Gh_A05G3992/Gh_A13G0500/Gh_D08G0272/Gh_A08G0195/Gh_D03G0483/Gh_D08G1682/Gh_A10G0146/Gh_D02G0992/Gh_D05G3929/Gh_A04G0599/-/Gh_A08G1387/Gh_D05G3030/Gh_A02G1426/Gh_D06G1219/Gh_A05G2724/Gh_D12G2112/-/Gh_A02G1729/Gh_D07G0380/Gh_A12G1931/Gh_D10G0149/Gh_D10G1605/Gh_D13G0639/Gh_D04G1060/Gh_A08G1784/Gh_A12G1663/Gh_A07G1545/Gh_A03G1438/Gh_D02G0220/Gh_A11G1910/Gh_A11G0308/Gh_D12G1289/Gh_D11G1628/Gh_D08G2130…	61
BP	GO:0006073	cellular glucan metabolic process	55/2820	227/21536	3.4602e-06	0.000296279	evm.TU.Gh_A05G3992/evm.TU.Gh_A13G0500/evm.TU.Gh_D08G0272/evm.TU.Gh_A08G0195/evm.TU.Gh_D03G0483/evm.TU.Gh_D08G1682/evm.TU.Gh_A10G0146/evm.TU.Gh_D02G0992/evm.TU.Gh_D05G3929/evm.TU.Gh_A04G0599/novel.7438/evm.TU.Gh_A08G1387/evm.TU.Gh_D05G3030/evm.TU.Gh_A02G1426/evm.TU.Gh_D06G1219/evm.TU.Gh_A05G2724/novel.77/evm.TU.Gh_A02G1729/evm.TU.Gh_D07G0380/evm.TU.Gh_D10G0149/evm.TU.Gh_D13G0639/evm.TU.Gh_D04G1060…	Gh_A05G3992/Gh_A13G0500/Gh_D08G0272/Gh_A08G0195/Gh_D03G0483/Gh_D08G1682/Gh_A10G0146/Gh_D02G0992/Gh_D05G3929/Gh_A04G0599/-/Gh_A08G1387/Gh_D05G3030/Gh_A02G1426/Gh_D06G1219/Gh_A05G2724/-/Gh_A02G1729/Gh_D07G0380/Gh_D10G0149/Gh_D13G0639/Gh_D04G1060/Gh_A08G1784/Gh_A12G1663/Gh_A07G1545/Gh_D02G0220/Gh_A11G1910/Gh_A11G0308/Gh_D12G1289/Gh_D11G1628/Gh_D08G2130/Gh_A09G1690/Gh_A12G2148/Gh_A12G1169/Gh_D11G1583…	55
BP	GO:0044042	glucan metabolic process	55/2820	227/21536	3.4602e-06	0.000296279	evm.TU.Gh_A05G3992/evm.TU.Gh_A13G0500/evm.TU.Gh_D08G0272/evm.TU.Gh_A08G0195/evm.TU.Gh_D03G0483/evm.TU.Gh_D08G1682/evm.TU.Gh_A10G0146/evm.TU.Gh_D02G0992/evm.TU.Gh_D05G3929/evm.TU.Gh_A04G0599/novel.7438/evm.TU.Gh_A08G1387/evm.TU.Gh_D05G3030/evm.TU.Gh_A02G1426/evm.TU.Gh_D06G1219/evm.TU.Gh_A05G2724/novel.77/evm.TU.Gh_A02G1729/evm.TU.Gh_D07G0380/evm.TU.Gh_D10G0149/evm.TU.Gh_D13G0639/evm.TU.Gh_D04G1060…	Gh_A05G3992/Gh_A13G0500/Gh_D08G0272/Gh_A08G0195/Gh_D03G0483/Gh_D08G1682/Gh_A10G0146/Gh_D02G0992/Gh_D05G3929/Gh_A04G0599/-/Gh_A08G1387/Gh_D05G3030/Gh_A02G1426/Gh_D06G1219/Gh_A05G2724/-/Gh_A02G1729/Gh_D07G0380/Gh_D10G0149/Gh_D13G0639/Gh_D04G1060/Gh_A08G1784/Gh_A12G1663/Gh_A07G1545/Gh_D02G0220/Gh_A11G1910/Gh_A11G0308/Gh_D12G1289/Gh_D11G1628/Gh_D08G2130/Gh_A09G1690/Gh_A12G2148/Gh_A12G1169/Gh_D11G1583…	55
BP	GO:0044264	cellular polysaccharide metabolic process	55/2820	227/21536	3.4602e-06	0.000296279	evm.TU.Gh_A05G3992/evm.TU.Gh_A13G0500/evm.TU.Gh_D08G0272/evm.TU.Gh_A08G0195/evm.TU.Gh_D03G0483/evm.TU.Gh_D08G1682/evm.TU.Gh_A10G0146/evm.TU.Gh_D02G0992/evm.TU.Gh_D05G3929/evm.TU.Gh_A04G0599/novel.7438/evm.TU.Gh_A08G1387/evm.TU.Gh_D05G3030/evm.TU.Gh_A02G1426/evm.TU.Gh_D06G1219/evm.TU.Gh_A05G2724/novel.77/evm.TU.Gh_A02G1729/evm.TU.Gh_D07G0380/evm.TU.Gh_D10G0149/evm.TU.Gh_D13G0639/evm.TU.Gh_D04G1060…	Gh_A05G3992/Gh_A13G0500/Gh_D08G0272/Gh_A08G0195/Gh_D03G0483/Gh_D08G1682/Gh_A10G0146/Gh_D02G0992/Gh_D05G3929/Gh_A04G0599/-/Gh_A08G1387/Gh_D05G3030/Gh_A02G1426/Gh_D06G1219/Gh_A05G2724/-/Gh_A02G1729/Gh_D07G0380/Gh_D10G0149/Gh_D13G0639/Gh_D04G1060/Gh_A08G1784/Gh_A12G1663/Gh_A07G1545/Gh_D02G0220/Gh_A11G1910/Gh_A11G0308/Gh_D12G1289/Gh_D11G1628/Gh_D08G2130/Gh_A09G1690/Gh_A12G2148/Gh_A12G1169/Gh_D11G1583…	55
BP	GO:0005984	disaccharide metabolic process	29/2820	95/21536	7.09253e-06	0.00053982	evm.TU.Gh_A06G0716/evm.TU.Gh_D06G0832/evm.TU.Gh_A13G1673/evm.TU.Gh_D03G0343/evm.TU.Gh_D13G2037/evm.TU.Gh_D02G1670/evm.TU.Gh_D08G1309/evm.TU.Gh_A02G1381/evm.TU.Gh_A05G1959/evm.TU.Gh_D06G1057/evm.TU.Gh_A08G1031/evm.TU.Gh_A08G0782/evm.TU.Gh_D03G1545/evm.TU.Gh_A03G1233/evm.TU.Gh_D11G0301/evm.TU.Gh_D08G0936/evm.TU.Gh_D12G2695/novel.2669/evm.TU.Gh_D05G2186/evm.TU.Gh_D07G0139/evm.TU.Gh_D06G0324/evm.TU.G…	Gh_A06G0716/Gh_D06G0832/Gh_A13G1673/Gh_D03G0343/Gh_D13G2037/Gh_D02G1670/Gh_D08G1309/Gh_A02G1381/Gh_A05G1959/Gh_D06G1057/Gh_A08G1031/Gh_A08G0782/Gh_D03G1545/Gh_A03G1233/Gh_D11G0301/Gh_D08G0936/Gh_D12G2695/-/Gh_D05G2186/Gh_D07G0139/Gh_D06G0324/Gh_A11G2990/Gh_A03G1983/Gh_D11G2201/Gh_A12G1994/Gh_A07G0146/Gh_A11G3117/Gh_D12G1978/Gh_D06G0825	29
BP	GO:0007017	microtubule-based process	54/2820	232/21536	1.46543e-05	0.00100382	evm.TU.Gh_A12G2426/evm.TU.Gh_D09G1213/evm.TU.Gh_D13G1425/evm.TU.Gh_D10G1332/evm.TU.Gh_A10G2194/evm.TU.Gh_D13G0302/evm.TU.Gh_D03G1449/evm.TU.Gh_D04G1147/evm.TU.Gh_D09G1302/evm.TU.Gh_D10G1702/evm.TU.Gh_A13G1142/evm.TU.Gh_A10G0985/evm.TU.Gh_A02G0395/novel.7666/evm.TU.Gh_D05G2106/evm.TU.Gh_D12G2534/evm.TU.Gh_D11G1797/evm.TU.Gh_A03G0303/evm.TU.Gh_A12G0785/evm.TU.Gh_A01G1752/evm.TU.Gh_A11G2642/evm.TU.G…	Gh_A12G2426/Gh_D09G1213/Gh_D13G1425/Gh_D10G1332/Gh_A10G2194/Gh_D13G0302/Gh_D03G1449/Gh_D04G1147/Gh_D09G1302/Gh_D10G1702/Gh_A13G1142/Gh_A10G0985/Gh_A02G0395/-/Gh_D05G2106/Gh_D12G2534/Gh_D11G1797/Gh_A03G0303/Gh_A12G0785/Gh_A01G1752/Gh_A11G2642/Gh_D05G0780/Gh_D11G3082/Gh_D05G0227/Gh_A05G1874/Gh_D05G3571/Gh_A13G1672/-/Gh_A10G0208/Gh_D10G0166/Gh_A04G0192/Gh_D09G0653/-/Gh_A11G2403/Gh_A05G2004/Gh_D12G24…	54
BP	GO:0009066	aspartate family amino acid metabolic process	15/2820	40/21536	8.74997e-05	0.00402921	evm.TU.Gh_A13G1464/evm.TU.Gh_D13G1732/evm.TU.Gh_A09G0840/evm.TU.Gh_D13G1040/evm.TU.Gh_A13G0801/evm.TU.Gh_A11G2673/evm.TU.Gh_A08G2334/evm.TU.Gh_A10G1135/evm.TU.Gh_D13G2340/evm.TU.Gh_A13G1945/evm.TU.Gh_A09G1841/evm.TU.Gh_D08G2317/evm.TU.Gh_D09G0861/evm.TU.Gh_D07G1030/evm.TU.Gh_A09G2475	Gh_A13G1464/Gh_D13G1732/Gh_A09G0840/Gh_D13G1040/Gh_A13G0801/Gh_A11G2673/Gh_A08G2334/Gh_A10G1135/Gh_D13G2340/Gh_A13G1945/Gh_A09G1841/Gh_D08G2317/Gh_D09G0861/Gh_D07G1030/Gh_A09G2475	15
BP	GO:1901565	organonitrogen compound catabolic process	25/2820	88/21536	0.000110269	0.00402921	evm.TU.Gh_D02G2286/evm.TU.Gh_D06G0479/evm.TU.Gh_A10G1271/evm.TU.Gh_A09G2323/evm.TU.Gh_D09G2016/evm.TU.Gh_D08G2552/evm.TU.Gh_D01G1683/evm.TU.Gh_D10G1769/evm.TU.Gh_D01G0424/evm.TU.Gh_A01G0420/evm.TU.Gh_D01G0077/evm.TU.Gh_D10G1216/evm.TU.Gh_A10G1518/evm.TU.Gh_A13G1719/evm.TU.Gh_A03G1845/evm.TU.Gh_D09G2019/evm.TU.Gh_A06G0439/evm.TU.Gh_A05G0330/evm.TU.Gh_A06G0362/evm.TU.Gh_D11G1103/evm.TU.Gh_A06G0605/…	Gh_D02G2286/Gh_D06G0479/Gh_A10G1271/Gh_A09G2323/Gh_D09G2016/Gh_D08G2552/Gh_D01G1683/Gh_D10G1769/Gh_D01G0424/Gh_A01G0420/Gh_D01G0077/Gh_D10G1216/Gh_A10G1518/Gh_A13G1719/Gh_A03G1845/Gh_D09G2019/Gh_A06G0439/Gh_A05G0330/Gh_A06G0362/Gh_D11G1103/Gh_A06G0605/Gh_D06G0686/Gh_A05G0094/Gh_A12G0198/Gh_D10G1214	25
BP	GO:0006022	aminoglycan metabolic process	14/2820	37/21536	0.000133848	0.00402921	evm.TU.Gh_D02G2286/evm.TU.Gh_D06G0479/evm.TU.Gh_A10G1271/evm.TU.Gh_A09G2323/evm.TU.Gh_D09G2016/evm.TU.Gh_D01G1683/evm.TU.Gh_D10G1769/evm.TU.Gh_D10G1216/evm.TU.Gh_A10G1518/evm.TU.Gh_A03G1845/evm.TU.Gh_D09G2019/evm.TU.Gh_A06G0439/evm.TU.Gh_D11G1103/evm.TU.Gh_D10G1214	Gh_D02G2286/Gh_D06G0479/Gh_A10G1271/Gh_A09G2323/Gh_D09G2016/Gh_D01G1683/Gh_D10G1769/Gh_D10G1216/Gh_A10G1518/Gh_A03G1845/Gh_D09G2019/Gh_A06G0439/Gh_D11G1103/Gh_D10G1214	14
BP	GO:0006026	aminoglycan catabolic process	14/2820	37/21536	0.000133848	0.00402921	evm.TU.Gh_D02G2286/evm.TU.Gh_D06G0479/evm.TU.Gh_A10G1271/evm.TU.Gh_A09G2323/evm.TU.Gh_D09G2016/evm.TU.Gh_D01G1683/evm.TU.Gh_D10G1769/evm.TU.Gh_D10G1216/evm.TU.Gh_A10G1518/evm.TU.Gh_A03G1845/evm.TU.Gh_D09G2019/evm.TU.Gh_A06G0439/evm.TU.Gh_D11G1103/evm.TU.Gh_D10G1214	Gh_D02G2286/Gh_D06G0479/Gh_A10G1271/Gh_A09G2323/Gh_D09G2016/Gh_D01G1683/Gh_D10G1769/Gh_D10G1216/Gh_A10G1518/Gh_A03G1845/Gh_D09G2019/Gh_A06G0439/Gh_D11G1103/Gh_D10G1214	14
BP	GO:0006030	chitin metabolic process	14/2820	37/21536	0.000133848	0.00402921	evm.TU.Gh_D02G2286/evm.TU.Gh_D06G0479/evm.TU.Gh_A10G1271/evm.TU.Gh_A09G2323/evm.TU.Gh_D09G2016/evm.TU.Gh_D01G1683/evm.TU.Gh_D10G1769/evm.TU.Gh_D10G1216/evm.TU.Gh_A10G1518/evm.TU.Gh_A03G1845/evm.TU.Gh_D09G2019/evm.TU.Gh_A06G0439/evm.TU.Gh_D11G1103/evm.TU.Gh_D10G1214	Gh_D02G2286/Gh_D06G0479/Gh_A10G1271/Gh_A09G2323/Gh_D09G2016/Gh_D01G1683/Gh_D10G1769/Gh_D10G1216/Gh_A10G1518/Gh_A03G1845/Gh_D09G2019/Gh_A06G0439/Gh_D11G1103/Gh_D10G1214	14
BP	GO:0006032	chitin catabolic process	14/2820	37/21536	0.000133848	0.00402921	evm.TU.Gh_D02G2286/evm.TU.Gh_D06G0479/evm.TU.Gh_A10G1271/evm.TU.Gh_A09G2323/evm.TU.Gh_D09G2016/evm.TU.Gh_D01G1683/evm.TU.Gh_D10G1769/evm.TU.Gh_D10G1216/evm.TU.Gh_A10G1518/evm.TU.Gh_A03G1845/evm.TU.Gh_D09G2019/evm.TU.Gh_A06G0439/evm.TU.Gh_D11G1103/evm.TU.Gh_D10G1214	Gh_D02G2286/Gh_D06G0479/Gh_A10G1271/Gh_A09G2323/Gh_D09G2016/Gh_D01G1683/Gh_D10G1769/Gh_D10G1216/Gh_A10G1518/Gh_A03G1845/Gh_D09G2019/Gh_A06G0439/Gh_D11G1103/Gh_D10G1214	14
BP	GO:0006040	amino sugar metabolic process	14/2820	37/21536	0.000133848	0.00402921	evm.TU.Gh_D02G2286/evm.TU.Gh_D06G0479/evm.TU.Gh_A10G1271/evm.TU.Gh_A09G2323/evm.TU.Gh_D09G2016/evm.TU.Gh_D01G1683/evm.TU.Gh_D10G1769/evm.TU.Gh_D10G1216/evm.TU.Gh_A10G1518/evm.TU.Gh_A03G1845/evm.TU.Gh_D09G2019/evm.TU.Gh_A06G0439/evm.TU.Gh_D11G1103/evm.TU.Gh_D10G1214	Gh_D02G2286/Gh_D06G0479/Gh_A10G1271/Gh_A09G2323/Gh_D09G2016/Gh_D01G1683/Gh_D10G1769/Gh_D10G1216/Gh_A10G1518/Gh_A03G1845/Gh_D09G2019/Gh_A06G0439/Gh_D11G1103/Gh_D10G1214	14
BP	GO:0016998	cell wall macromolecule catabolic process	14/2820	37/21536	0.000133848	0.00402921	evm.TU.Gh_D02G2286/evm.TU.Gh_D06G0479/evm.TU.Gh_A10G1271/evm.TU.Gh_A09G2323/evm.TU.Gh_D09G2016/evm.TU.Gh_D01G1683/evm.TU.Gh_D10G1769/evm.TU.Gh_D10G1216/evm.TU.Gh_A10G1518/evm.TU.Gh_A03G1845/evm.TU.Gh_D09G2019/evm.TU.Gh_A06G0439/evm.TU.Gh_D11G1103/evm.TU.Gh_D10G1214	Gh_D02G2286/Gh_D06G0479/Gh_A10G1271/Gh_A09G2323/Gh_D09G2016/Gh_D01G1683/Gh_D10G1769/Gh_D10G1216/Gh_A10G1518/Gh_A03G1845/Gh_D09G2019/Gh_A06G0439/Gh_D11G1103/Gh_D10G1214	14
BP	GO:0044036	cell wall macromolecule metabolic process	14/2820	37/21536	0.000133848	0.00402921	evm.TU.Gh_D02G2286/evm.TU.Gh_D06G0479/evm.TU.Gh_A10G1271/evm.TU.Gh_A09G2323/evm.TU.Gh_D09G2016/evm.TU.Gh_D01G1683/evm.TU.Gh_D10G1769/evm.TU.Gh_D10G1216/evm.TU.Gh_A10G1518/evm.TU.Gh_A03G1845/evm.TU.Gh_D09G2019/evm.TU.Gh_A06G0439/evm.TU.Gh_D11G1103/evm.TU.Gh_D10G1214	Gh_D02G2286/Gh_D06G0479/Gh_A10G1271/Gh_A09G2323/Gh_D09G2016/Gh_D01G1683/Gh_D10G1769/Gh_D10G1216/Gh_A10G1518/Gh_A03G1845/Gh_D09G2019/Gh_A06G0439/Gh_D11G1103/Gh_D10G1214	14
BP	GO:0046348	amino sugar catabolic process	14/2820	37/21536	0.000133848	0.00402921	evm.TU.Gh_D02G2286/evm.TU.Gh_D06G0479/evm.TU.Gh_A10G1271/evm.TU.Gh_A09G2323/evm.TU.Gh_D09G2016/evm.TU.Gh_D01G1683/evm.TU.Gh_D10G1769/evm.TU.Gh_D10G1216/evm.TU.Gh_A10G1518/evm.TU.Gh_A03G1845/evm.TU.Gh_D09G2019/evm.TU.Gh_A06G0439/evm.TU.Gh_D11G1103/evm.TU.Gh_D10G1214	Gh_D02G2286/Gh_D06G0479/Gh_A10G1271/Gh_A09G2323/Gh_D09G2016/Gh_D01G1683/Gh_D10G1769/Gh_D10G1216/Gh_A10G1518/Gh_A03G1845/Gh_D09G2019/Gh_A06G0439/Gh_D11G1103/Gh_D10G1214	14
BP	GO:1901071	glucosamine-containing compound metabolic process	14/2820	37/21536	0.000133848	0.00402921	evm.TU.Gh_D02G2286/evm.TU.Gh_D06G0479/evm.TU.Gh_A10G1271/evm.TU.Gh_A09G2323/evm.TU.Gh_D09G2016/evm.TU.Gh_D01G1683/evm.TU.Gh_D10G1769/evm.TU.Gh_D10G1216/evm.TU.Gh_A10G1518/evm.TU.Gh_A03G1845/evm.TU.Gh_D09G2019/evm.TU.Gh_A06G0439/evm.TU.Gh_D11G1103/evm.TU.Gh_D10G1214	Gh_D02G2286/Gh_D06G0479/Gh_A10G1271/Gh_A09G2323/Gh_D09G2016/Gh_D01G1683/Gh_D10G1769/Gh_D10G1216/Gh_A10G1518/Gh_A03G1845/Gh_D09G2019/Gh_A06G0439/Gh_D11G1103/Gh_D10G1214	14
BP	GO:1901072	glucosamine-containing compound catabolic process	14/2820	37/21536	0.000133848	0.00402921	evm.TU.Gh_D02G2286/evm.TU.Gh_D06G0479/evm.TU.Gh_A10G1271/evm.TU.Gh_A09G2323/evm.TU.Gh_D09G2016/evm.TU.Gh_D01G1683/evm.TU.Gh_D10G1769/evm.TU.Gh_D10G1216/evm.TU.Gh_A10G1518/evm.TU.Gh_A03G1845/evm.TU.Gh_D09G2019/evm.TU.Gh_A06G0439/evm.TU.Gh_D11G1103/evm.TU.Gh_D10G1214	Gh_D02G2286/Gh_D06G0479/Gh_A10G1271/Gh_A09G2323/Gh_D09G2016/Gh_D01G1683/Gh_D10G1769/Gh_D10G1216/Gh_A10G1518/Gh_A03G1845/Gh_D09G2019/Gh_A06G0439/Gh_D11G1103/Gh_D10G1214	14
BP	GO:0005992	trehalose biosynthetic process	18/2820	55/21536	0.000140217	0.00402921	evm.TU.Gh_D03G0343/evm.TU.Gh_D02G1670/evm.TU.Gh_A02G1381/evm.TU.Gh_A05G1959/evm.TU.Gh_A08G0782/evm.TU.Gh_D03G1545/evm.TU.Gh_A03G1233/evm.TU.Gh_D11G0301/evm.TU.Gh_D08G0936/evm.TU.Gh_D12G2695/evm.TU.Gh_D05G2186/evm.TU.Gh_D06G0324/evm.TU.Gh_A11G2990/evm.TU.Gh_A03G1983/evm.TU.Gh_D11G2201/evm.TU.Gh_A12G1994/evm.TU.Gh_A11G3117/evm.TU.Gh_D12G1978	Gh_D03G0343/Gh_D02G1670/Gh_A02G1381/Gh_A05G1959/Gh_A08G0782/Gh_D03G1545/Gh_A03G1233/Gh_D11G0301/Gh_D08G0936/Gh_D12G2695/Gh_D05G2186/Gh_D06G0324/Gh_A11G2990/Gh_A03G1983/Gh_D11G2201/Gh_A12G1994/Gh_A11G3117/Gh_D12G1978	18
BP	GO:0009311	oligosaccharide metabolic process	29/2820	110/21536	0.000141169	0.00402921	evm.TU.Gh_A06G0716/evm.TU.Gh_D06G0832/evm.TU.Gh_A13G1673/evm.TU.Gh_D03G0343/evm.TU.Gh_D13G2037/evm.TU.Gh_D02G1670/evm.TU.Gh_D08G1309/evm.TU.Gh_A02G1381/evm.TU.Gh_A05G1959/evm.TU.Gh_D06G1057/evm.TU.Gh_A08G1031/evm.TU.Gh_A08G0782/evm.TU.Gh_D03G1545/evm.TU.Gh_A03G1233/evm.TU.Gh_D11G0301/evm.TU.Gh_D08G0936/evm.TU.Gh_D12G2695/novel.2669/evm.TU.Gh_D05G2186/evm.TU.Gh_D07G0139/evm.TU.Gh_D06G0324/evm.TU.G…	Gh_A06G0716/Gh_D06G0832/Gh_A13G1673/Gh_D03G0343/Gh_D13G2037/Gh_D02G1670/Gh_D08G1309/Gh_A02G1381/Gh_A05G1959/Gh_D06G1057/Gh_A08G1031/Gh_A08G0782/Gh_D03G1545/Gh_A03G1233/Gh_D11G0301/Gh_D08G0936/Gh_D12G2695/-/Gh_D05G2186/Gh_D07G0139/Gh_D06G0324/Gh_A11G2990/Gh_A03G1983/Gh_D11G2201/Gh_A12G1994/Gh_A07G0146/Gh_A11G3117/Gh_D12G1978/Gh_D06G0825	29
BP	GO:0006555	methionine metabolic process	9/2820	18/21536	0.000177798	0.00478385	evm.TU.Gh_A13G1464/evm.TU.Gh_D13G1732/evm.TU.Gh_D13G1040/evm.TU.Gh_A13G0801/evm.TU.Gh_A11G2673/evm.TU.Gh_A08G2334/evm.TU.Gh_A10G1135/evm.TU.Gh_A09G1841/evm.TU.Gh_D08G2317	Gh_A13G1464/Gh_D13G1732/Gh_D13G1040/Gh_A13G0801/Gh_A11G2673/Gh_A08G2334/Gh_A10G1135/Gh_A09G1841/Gh_D08G2317	9
BP	GO:1901136	carbohydrate derivative catabolic process	18/2820	56/21536	0.000181577	0.00478385	evm.TU.Gh_D02G2286/evm.TU.Gh_D06G0479/evm.TU.Gh_A10G1271/evm.TU.Gh_A09G2323/evm.TU.Gh_D09G2016/evm.TU.Gh_D08G2552/evm.TU.Gh_D01G1683/evm.TU.Gh_D10G1769/evm.TU.Gh_D10G1216/evm.TU.Gh_A10G1518/evm.TU.Gh_A13G1719/evm.TU.Gh_A03G1845/evm.TU.Gh_D09G2019/evm.TU.Gh_D09G0309/evm.TU.Gh_A06G0439/evm.TU.Gh_A09G0308/evm.TU.Gh_D11G1103/evm.TU.Gh_D10G1214	Gh_D02G2286/Gh_D06G0479/Gh_A10G1271/Gh_A09G2323/Gh_D09G2016/Gh_D08G2552/Gh_D01G1683/Gh_D10G1769/Gh_D10G1216/Gh_A10G1518/Gh_A13G1719/Gh_A03G1845/Gh_D09G2019/Gh_D09G0309/Gh_A06G0439/Gh_A09G0308/Gh_D11G1103/Gh_D10G1214	18
BP	GO:0005991	trehalose metabolic process	18/2820	59/21536	0.000375918	0.00953718	evm.TU.Gh_D03G0343/evm.TU.Gh_D02G1670/evm.TU.Gh_A02G1381/evm.TU.Gh_A05G1959/evm.TU.Gh_A08G0782/evm.TU.Gh_D03G1545/evm.TU.Gh_A03G1233/evm.TU.Gh_D11G0301/evm.TU.Gh_D08G0936/evm.TU.Gh_D12G2695/evm.TU.Gh_D05G2186/evm.TU.Gh_D06G0324/evm.TU.Gh_A11G2990/evm.TU.Gh_A03G1983/evm.TU.Gh_D11G2201/evm.TU.Gh_A12G1994/evm.TU.Gh_A11G3117/evm.TU.Gh_D12G1978	Gh_D03G0343/Gh_D02G1670/Gh_A02G1381/Gh_A05G1959/Gh_A08G0782/Gh_D03G1545/Gh_A03G1233/Gh_D11G0301/Gh_D08G0936/Gh_D12G2695/Gh_D05G2186/Gh_D06G0324/Gh_A11G2990/Gh_A03G1983/Gh_D11G2201/Gh_A12G1994/Gh_A11G3117/Gh_D12G1978	18
BP	GO:0009067	aspartate family amino acid biosynthetic process	13/2820	36/21536	0.00039567	0.00967977	evm.TU.Gh_A13G1464/evm.TU.Gh_D13G1732/evm.TU.Gh_A09G0840/evm.TU.Gh_D13G1040/evm.TU.Gh_A13G0801/evm.TU.Gh_A11G2673/evm.TU.Gh_A08G2334/evm.TU.Gh_D13G2340/evm.TU.Gh_A13G1945/evm.TU.Gh_D08G2317/evm.TU.Gh_D09G0861/evm.TU.Gh_D07G1030/evm.TU.Gh_A09G2475	Gh_A13G1464/Gh_D13G1732/Gh_A09G0840/Gh_D13G1040/Gh_A13G0801/Gh_A11G2673/Gh_A08G2334/Gh_D13G2340/Gh_A13G1945/Gh_D08G2317/Gh_D09G0861/Gh_D07G1030/Gh_A09G2475	13
BP	GO:0044272	sulfur compound biosynthetic process	16/2820	50/21536	0.000432094	0.0102064	evm.TU.Gh_D12G1222/evm.TU.Gh_A13G1464/evm.TU.Gh_D13G1732/evm.TU.Gh_D02G0636/evm.TU.Gh_A12G1098/evm.TU.Gh_D13G1040/evm.TU.Gh_A13G0801/evm.TU.Gh_A13G1132/evm.TU.Gh_A11G2673/evm.TU.Gh_A08G2334/evm.TU.Gh_A08G1067/evm.TU.Gh_A02G0578/evm.TU.Gh_D08G2317/evm.TU.Gh_A11G2886/evm.TU.Gh_D13G1404/evm.TU.Gh_A08G0382	Gh_D12G1222/Gh_A13G1464/Gh_D13G1732/Gh_D02G0636/Gh_A12G1098/Gh_D13G1040/Gh_A13G0801/Gh_A13G1132/Gh_A11G2673/Gh_A08G2334/Gh_A08G1067/Gh_A02G0578/Gh_D08G2317/Gh_A11G2886/Gh_D13G1404/Gh_A08G0382	16
BP	GO:0046351	disaccharide biosynthetic process	18/2820	60/21536	0.000472063	0.010572	evm.TU.Gh_D03G0343/evm.TU.Gh_D02G1670/evm.TU.Gh_A02G1381/evm.TU.Gh_A05G1959/evm.TU.Gh_A08G0782/evm.TU.Gh_D03G1545/evm.TU.Gh_A03G1233/evm.TU.Gh_D11G0301/evm.TU.Gh_D08G0936/evm.TU.Gh_D12G2695/evm.TU.Gh_D05G2186/evm.TU.Gh_D06G0324/evm.TU.Gh_A11G2990/evm.TU.Gh_A03G1983/evm.TU.Gh_D11G2201/evm.TU.Gh_A12G1994/evm.TU.Gh_A11G3117/evm.TU.Gh_D12G1978	Gh_D03G0343/Gh_D02G1670/Gh_A02G1381/Gh_A05G1959/Gh_A08G0782/Gh_D03G1545/Gh_A03G1233/Gh_D11G0301/Gh_D08G0936/Gh_D12G2695/Gh_D05G2186/Gh_D06G0324/Gh_A11G2990/Gh_A03G1983/Gh_D11G2201/Gh_A12G1994/Gh_A11G3117/Gh_D12G1978	18
BP	GO:0000096	sulfur amino acid metabolic process	11/2820	28/21536	0.000478443	0.010572	evm.TU.Gh_A13G1464/evm.TU.Gh_D13G1732/evm.TU.Gh_D13G1040/evm.TU.Gh_A13G0801/evm.TU.Gh_A13G1132/evm.TU.Gh_A11G2673/evm.TU.Gh_A08G2334/evm.TU.Gh_A10G1135/evm.TU.Gh_A09G1841/evm.TU.Gh_D08G2317/evm.TU.Gh_D13G1404	Gh_A13G1464/Gh_D13G1732/Gh_D13G1040/Gh_A13G0801/Gh_A13G1132/Gh_A11G2673/Gh_A08G2334/Gh_A10G1135/Gh_A09G1841/Gh_D08G2317/Gh_D13G1404	11
BP	GO:0009086	methionine biosynthetic process	7/2820	14/21536	0.000967575	0.0207122	evm.TU.Gh_A13G1464/evm.TU.Gh_D13G1732/evm.TU.Gh_D13G1040/evm.TU.Gh_A13G0801/evm.TU.Gh_A11G2673/evm.TU.Gh_A08G2334/evm.TU.Gh_D08G2317	Gh_A13G1464/Gh_D13G1732/Gh_D13G1040/Gh_A13G0801/Gh_A11G2673/Gh_A08G2334/Gh_D08G2317	7
BP	GO:0000097	sulfur amino acid biosynthetic process	9/2820	22/21536	0.0011121	0.0230844	evm.TU.Gh_A13G1464/evm.TU.Gh_D13G1732/evm.TU.Gh_D13G1040/evm.TU.Gh_A13G0801/evm.TU.Gh_A13G1132/evm.TU.Gh_A11G2673/evm.TU.Gh_A08G2334/evm.TU.Gh_D08G2317/evm.TU.Gh_D13G1404	Gh_A13G1464/Gh_D13G1732/Gh_D13G1040/Gh_A13G0801/Gh_A13G1132/Gh_A11G2673/Gh_A08G2334/Gh_D08G2317/Gh_D13G1404	9
BP	GO:0009607	response to biotic stimulus	27/2820	115/21536	0.00162599	0.032759	evm.TU.Gh_A03G1010/evm.TU.Gh_D01G1459/evm.TU.Gh_A07G2337/evm.TU.Gh_D12G1232/evm.TU.Gh_A04G0943/evm.TU.Gh_D07G2407/evm.TU.Gh_A02G0507/evm.TU.Gh_A02G0505/evm.TU.Gh_D02G1678/evm.TU.Gh_A04G0891/evm.TU.Gh_A03G1240/evm.TU.Gh_A02G1360/evm.TU.Gh_D10G1762/evm.TU.Gh_D02G1410/evm.TU.Gh_A10G1507/evm.TU.Gh_D13G1816/evm.TU.Gh_Sca005880G01/evm.TU.Gh_D10G1756/evm.TU.Gh_D10G1763/evm.TU.Gh_D13G1817/evm.TU.Gh_D10G1…	Gh_A03G1010/Gh_D01G1459/Gh_A07G2337/Gh_D12G1232/Gh_A04G0943/Gh_D07G2407/Gh_A02G0507/Gh_A02G0505/Gh_D02G1678/Gh_A04G0891/Gh_A03G1240/Gh_A02G1360/Gh_D10G1762/Gh_D02G1410/Gh_A10G1507/Gh_D13G1816/Gh_Sca005880G01/Gh_D10G1756/Gh_D10G1763/Gh_D13G1817/Gh_D10G1757/Gh_A13G1467/Gh_A10G1513/Gh_D12G1233/Gh_A10G1510/Gh_A02G0500/Gh_A10G1514	27
BP	GO:0016054	organic acid catabolic process	12/2820	37/21536	0.00193469	0.0365806	evm.TU.Gh_D10G2577/evm.TU.Gh_A12G1288/evm.TU.Gh_D12G1410/evm.TU.Gh_A10G0763/evm.TU.Gh_D01G0424/evm.TU.Gh_A01G0420/evm.TU.Gh_A11G1832/evm.TU.Gh_D01G0077/evm.TU.Gh_A05G0330/evm.TU.Gh_D12G2143/evm.TU.Gh_A01G0141/evm.TU.Gh_A12G0198	Gh_D10G2577/Gh_A12G1288/Gh_D12G1410/Gh_A10G0763/Gh_D01G0424/Gh_A01G0420/Gh_A11G1832/Gh_D01G0077/Gh_A05G0330/Gh_D12G2143/Gh_A01G0141/Gh_A12G0198	12
BP	GO:0046395	carboxylic acid catabolic process	12/2820	37/21536	0.00193469	0.0365806	evm.TU.Gh_D10G2577/evm.TU.Gh_A12G1288/evm.TU.Gh_D12G1410/evm.TU.Gh_A10G0763/evm.TU.Gh_D01G0424/evm.TU.Gh_A01G0420/evm.TU.Gh_A11G1832/evm.TU.Gh_D01G0077/evm.TU.Gh_A05G0330/evm.TU.Gh_D12G2143/evm.TU.Gh_A01G0141/evm.TU.Gh_A12G0198	Gh_D10G2577/Gh_A12G1288/Gh_D12G1410/Gh_A10G0763/Gh_D01G0424/Gh_A01G0420/Gh_A11G1832/Gh_D01G0077/Gh_A05G0330/Gh_D12G2143/Gh_A01G0141/Gh_A12G0198	12
BP	GO:0044712	single-organism catabolic process	42/2820	205/21536	0.00197589	0.0365806	evm.TU.Gh_D07G0203/evm.TU.Gh_D10G2577/evm.TU.Gh_A07G2294/evm.TU.Gh_A12G1288/evm.TU.Gh_D09G2442/evm.TU.Gh_D12G1410/evm.TU.Gh_A13G0547/evm.TU.Gh_A12G0562/evm.TU.Gh_A10G0763/evm.TU.Gh_A10G1783/evm.TU.Gh_D08G2552/evm.TU.Gh_D02G1949/evm.TU.Gh_A01G0944/evm.TU.Gh_D10G2059/evm.TU.Gh_D01G0424/evm.TU.Gh_D05G0274/evm.TU.Gh_A01G0420/evm.TU.Gh_A11G1832/evm.TU.Gh_D01G0077/evm.TU.Gh_D03G1637/evm.TU.Gh_A13G1719/…	Gh_D07G0203/Gh_D10G2577/Gh_A07G2294/Gh_A12G1288/Gh_D09G2442/Gh_D12G1410/Gh_A13G0547/Gh_A12G0562/Gh_A10G0763/Gh_A10G1783/Gh_D08G2552/Gh_D02G1949/Gh_A01G0944/Gh_D10G2059/Gh_D01G0424/Gh_D05G0274/Gh_A01G0420/Gh_A11G1832/Gh_D01G0077/Gh_D03G1637/Gh_A13G1719/Gh_A02G1250/Gh_D07G0700/Gh_A07G1596/Gh_D12G2451/Gh_D01G2039/Gh_A05G0330/Gh_A09G1335/Gh_D12G2143/Gh_D06G0684/Gh_A05G0198/Gh_A01G0775/Gh_D10G0107/Gh_…	42
CC	GO:0048046	apoplast	36/802	64/7692	1.39547e-19	2.00947e-17	evm.TU.Gh_A05G3992/evm.TU.Gh_A13G0500/evm.TU.Gh_D08G0272/evm.TU.Gh_A08G0195/evm.TU.Gh_D03G0483/evm.TU.Gh_D08G1682/evm.TU.Gh_A10G0146/evm.TU.Gh_D02G0992/evm.TU.Gh_D05G3929/evm.TU.Gh_A04G0599/novel.7438/evm.TU.Gh_A08G1387/evm.TU.Gh_D05G3030/evm.TU.Gh_A02G1426/evm.TU.Gh_A05G2724/novel.77/evm.TU.Gh_A02G1729/evm.TU.Gh_D10G0149/evm.TU.Gh_D13G0639/evm.TU.Gh_D04G1060/evm.TU.Gh_A08G1784/evm.TU.Gh_D02G0220…	Gh_A05G3992/Gh_A13G0500/Gh_D08G0272/Gh_A08G0195/Gh_D03G0483/Gh_D08G1682/Gh_A10G0146/Gh_D02G0992/Gh_D05G3929/Gh_A04G0599/-/Gh_A08G1387/Gh_D05G3030/Gh_A02G1426/Gh_A05G2724/-/Gh_A02G1729/Gh_D10G0149/Gh_D13G0639/Gh_D04G1060/Gh_A08G1784/Gh_D02G0220/Gh_A11G1910/Gh_D08G2130/Gh_D11G3271/Gh_A06G0558/Gh_D08G2086/Gh_D03G0294/Gh_D03G1327/Gh_A03G0243/Gh_A05G3993/Gh_D06G1602/Gh_A06G1277/Gh_D09G1367/Gh_D12G0806…	36
CC	GO:0005576	extracellular region	40/802	95/7692	7.82792e-16	5.6361e-14	evm.TU.Gh_A05G3992/evm.TU.Gh_A13G0500/evm.TU.Gh_D08G0272/evm.TU.Gh_A08G0195/evm.TU.Gh_D03G0483/evm.TU.Gh_D08G1682/evm.TU.Gh_A10G0146/evm.TU.Gh_D02G0992/evm.TU.Gh_D05G3929/evm.TU.Gh_A04G0599/novel.7438/evm.TU.Gh_A08G1387/evm.TU.Gh_D05G3030/evm.TU.Gh_A02G1426/evm.TU.Gh_A05G2724/novel.77/evm.TU.Gh_A02G1729/evm.TU.Gh_D10G0149/evm.TU.Gh_D13G0639/evm.TU.Gh_D04G1060/evm.TU.Gh_A08G1784/evm.TU.Gh_D02G0108…	Gh_A05G3992/Gh_A13G0500/Gh_D08G0272/Gh_A08G0195/Gh_D03G0483/Gh_D08G1682/Gh_A10G0146/Gh_D02G0992/Gh_D05G3929/Gh_A04G0599/-/Gh_A08G1387/Gh_D05G3030/Gh_A02G1426/Gh_A05G2724/-/Gh_A02G1729/Gh_D10G0149/Gh_D13G0639/Gh_D04G1060/Gh_A08G1784/Gh_D02G0108/Gh_D02G0220/Gh_A11G1910/Gh_D08G2130/Gh_D05G3098/-/Gh_D11G3271/Gh_A06G0558/Gh_D08G2086/Gh_D03G0294/Gh_D03G1327/Gh_A03G0243/Gh_A05G3993/Gh_D06G1602/Gh_A06G12…	40
CC	GO:0005618	cell wall	57/802	220/7692	3.14e-11	1.1304e-09	evm.TU.Gh_D02G1435/evm.TU.Gh_A05G3992/evm.TU.Gh_A13G0500/evm.TU.Gh_D08G0272/evm.TU.Gh_A03G1042/evm.TU.Gh_A08G0195/evm.TU.Gh_D03G0483/evm.TU.Gh_D08G1682/evm.TU.Gh_A10G0146/evm.TU.Gh_D02G0992/evm.TU.Gh_D05G3929/evm.TU.Gh_D06G0865/evm.TU.Gh_D11G1188/evm.TU.Gh_A04G0599/novel.7438/evm.TU.Gh_A08G1387/evm.TU.Gh_D05G3030/evm.TU.Gh_A02G1426/evm.TU.Gh_A05G2724/evm.TU.Gh_D06G0668/evm.TU.Gh_A11G2451/novel.77…	Gh_D02G1435/Gh_A05G3992/Gh_A13G0500/Gh_D08G0272/Gh_A03G1042/Gh_A08G0195/Gh_D03G0483/Gh_D08G1682/Gh_A10G0146/Gh_D02G0992/Gh_D05G3929/Gh_D06G0865/Gh_D11G1188/Gh_A04G0599/-/Gh_A08G1387/Gh_D05G3030/Gh_A02G1426/Gh_A05G2724/Gh_D06G0668/Gh_A11G2451/-/Gh_A02G1729/Gh_D10G0149/Gh_D11G2769/Gh_D05G1840/Gh_D13G0639/Gh_D11G1187/Gh_D04G1060/Gh_A08G1784/Gh_A11G1031/Gh_D02G0220/Gh_A11G1910/Gh_D08G2130/Gh_A06G0756…	57
CC	GO:0030312	external encapsulating structure	57/802	220/7692	3.14e-11	1.1304e-09	evm.TU.Gh_D02G1435/evm.TU.Gh_A05G3992/evm.TU.Gh_A13G0500/evm.TU.Gh_D08G0272/evm.TU.Gh_A03G1042/evm.TU.Gh_A08G0195/evm.TU.Gh_D03G0483/evm.TU.Gh_D08G1682/evm.TU.Gh_A10G0146/evm.TU.Gh_D02G0992/evm.TU.Gh_D05G3929/evm.TU.Gh_D06G0865/evm.TU.Gh_D11G1188/evm.TU.Gh_A04G0599/novel.7438/evm.TU.Gh_A08G1387/evm.TU.Gh_D05G3030/evm.TU.Gh_A02G1426/evm.TU.Gh_A05G2724/evm.TU.Gh_D06G0668/evm.TU.Gh_A11G2451/novel.77…	Gh_D02G1435/Gh_A05G3992/Gh_A13G0500/Gh_D08G0272/Gh_A03G1042/Gh_A08G0195/Gh_D03G0483/Gh_D08G1682/Gh_A10G0146/Gh_D02G0992/Gh_D05G3929/Gh_D06G0865/Gh_D11G1188/Gh_A04G0599/-/Gh_A08G1387/Gh_D05G3030/Gh_A02G1426/Gh_A05G2724/Gh_D06G0668/Gh_A11G2451/-/Gh_A02G1729/Gh_D10G0149/Gh_D11G2769/Gh_D05G1840/Gh_D13G0639/Gh_D11G1187/Gh_D04G1060/Gh_A08G1784/Gh_A11G1031/Gh_D02G0220/Gh_A11G1910/Gh_D08G2130/Gh_A06G0756…	57
CC	GO:0071944	cell periphery	63/802	371/7692	5.18668e-05	0.00149376	evm.TU.Gh_D02G1435/evm.TU.Gh_A05G3992/evm.TU.Gh_A13G0500/evm.TU.Gh_D08G0272/evm.TU.Gh_A03G1042/evm.TU.Gh_A08G0195/evm.TU.Gh_D03G0483/evm.TU.Gh_D08G1682/evm.TU.Gh_A10G0146/evm.TU.Gh_D02G0992/evm.TU.Gh_D05G3929/evm.TU.Gh_D06G0865/evm.TU.Gh_D11G1188/evm.TU.Gh_A04G0599/novel.7438/evm.TU.Gh_A08G1387/evm.TU.Gh_D05G3030/evm.TU.Gh_A02G1426/evm.TU.Gh_A05G2724/evm.TU.Gh_D06G0668/evm.TU.Gh_A11G2451/novel.77…	Gh_D02G1435/Gh_A05G3992/Gh_A13G0500/Gh_D08G0272/Gh_A03G1042/Gh_A08G0195/Gh_D03G0483/Gh_D08G1682/Gh_A10G0146/Gh_D02G0992/Gh_D05G3929/Gh_D06G0865/Gh_D11G1188/Gh_A04G0599/-/Gh_A08G1387/Gh_D05G3030/Gh_A02G1426/Gh_A05G2724/Gh_D06G0668/Gh_A11G2451/-/Gh_A02G1729/Gh_D10G0149/Gh_D11G2769/Gh_D05G1840/Gh_D13G0639/Gh_D11G1187/Gh_D04G1060/Gh_A08G1784/Gh_A11G1031/Gh_D02G0220/Gh_A11G1910/Gh_D08G2130/Gh_A06G0756…	63
MF	GO:0016684	oxidoreductase activity, acting on peroxide as acceptor	98/3997	289/32970	2.74358e-22	7.37076e-20	evm.TU.Gh_D10G1825/evm.TU.Gh_A10G2288/evm.TU.Gh_D11G2183/evm.TU.Gh_A08G0711/evm.TU.Gh_D08G0829/evm.TU.Gh_D05G3256/evm.TU.Gh_D08G2420/evm.TU.Gh_D08G0832/evm.TU.Gh_A05G3489/evm.TU.Gh_D03G1381/evm.TU.Gh_A10G1317/evm.TU.Gh_A10G1627/evm.TU.Gh_D10G1882/evm.TU.Gh_D10G1158/evm.TU.Gh_D01G0112/evm.TU.Gh_A07G2109/evm.TU.Gh_D13G0909/evm.TU.Gh_D05G0807/evm.TU.Gh_A08G2385/evm.TU.Gh_D10G1644/evm.TU.Gh_A08G0714/…	Gh_D10G1825/Gh_A10G2288/Gh_D11G2183/Gh_A08G0711/Gh_D08G0829/Gh_D05G3256/Gh_D08G2420/Gh_D08G0832/Gh_A05G3489/Gh_D03G1381/Gh_A10G1317/Gh_A10G1627/Gh_D10G1882/Gh_D10G1158/Gh_D01G0112/Gh_A07G2109/Gh_D13G0909/Gh_D05G0807/Gh_A08G2385/Gh_D10G1644/Gh_A08G0714/Gh_A05G2401/Gh_A11G2426/Gh_D04G0130/Gh_D02G1345/Gh_D12G2260/Gh_D08G1956/Gh_A08G2028/Gh_A02G0542/Gh_D08G0443/Gh_A03G0199/Gh_A13G0774/Gh_A12G2084/Gh_…	98
MF	GO:0004601	peroxidase activity	97/3997	285/32970	3.30527e-22	7.37076e-20	evm.TU.Gh_A10G2288/evm.TU.Gh_D11G2183/evm.TU.Gh_A08G0711/evm.TU.Gh_D08G0829/evm.TU.Gh_D05G3256/evm.TU.Gh_D08G2420/evm.TU.Gh_D08G0832/evm.TU.Gh_A05G3489/evm.TU.Gh_D03G1381/evm.TU.Gh_A10G1317/evm.TU.Gh_A10G1627/evm.TU.Gh_D10G1882/evm.TU.Gh_D10G1158/evm.TU.Gh_D01G0112/evm.TU.Gh_A07G2109/evm.TU.Gh_D13G0909/evm.TU.Gh_D05G0807/evm.TU.Gh_A08G2385/evm.TU.Gh_D10G1644/evm.TU.Gh_A08G0714/evm.TU.Gh_A05G2401/…	Gh_A10G2288/Gh_D11G2183/Gh_A08G0711/Gh_D08G0829/Gh_D05G3256/Gh_D08G2420/Gh_D08G0832/Gh_A05G3489/Gh_D03G1381/Gh_A10G1317/Gh_A10G1627/Gh_D10G1882/Gh_D10G1158/Gh_D01G0112/Gh_A07G2109/Gh_D13G0909/Gh_D05G0807/Gh_A08G2385/Gh_D10G1644/Gh_A08G0714/Gh_A05G2401/Gh_A11G2426/Gh_D04G0130/Gh_D02G1345/Gh_D12G2260/Gh_D08G1956/Gh_A08G2028/Gh_A02G0542/Gh_D08G0443/Gh_A03G0199/Gh_A13G0774/Gh_A12G2084/Gh_D12G0070/Gh_…	97
MF	GO:0016209	antioxidant activity	100/3997	303/32970	1.00501e-21	1.49411e-19	evm.TU.Gh_D10G1825/evm.TU.Gh_A10G2288/evm.TU.Gh_D11G2183/evm.TU.Gh_A08G0711/evm.TU.Gh_D08G0829/evm.TU.Gh_D05G3256/evm.TU.Gh_D08G2420/evm.TU.Gh_D08G0832/evm.TU.Gh_A05G3489/evm.TU.Gh_D03G1381/evm.TU.Gh_A10G1317/evm.TU.Gh_A10G1627/evm.TU.Gh_D10G1882/evm.TU.Gh_D10G1158/evm.TU.Gh_D01G0112/evm.TU.Gh_A07G2109/evm.TU.Gh_A05G2383/evm.TU.Gh_D13G0909/evm.TU.Gh_D05G0807/evm.TU.Gh_A08G2385/evm.TU.Gh_D10G1644/…	Gh_D10G1825/Gh_A10G2288/Gh_D11G2183/Gh_A08G0711/Gh_D08G0829/Gh_D05G3256/Gh_D08G2420/Gh_D08G0832/Gh_A05G3489/Gh_D03G1381/Gh_A10G1317/Gh_A10G1627/Gh_D10G1882/Gh_D10G1158/Gh_D01G0112/Gh_A07G2109/Gh_A05G2383/Gh_D13G0909/Gh_D05G0807/Gh_A08G2385/Gh_D10G1644/Gh_A08G0714/Gh_A05G2401/Gh_A11G2426/Gh_D04G0130/Gh_D02G1345/Gh_D12G2260/Gh_D08G1956/Gh_A08G2028/Gh_A02G0542/Gh_D08G0443/Gh_A03G0199/Gh_A13G0774/Gh_…	100
MF	GO:0046982	protein heterodimerization activity	85/3997	240/32970	6.56172e-21	7.31632e-19	evm.TU.Gh_A10G0472/evm.TU.Gh_D10G0496/evm.TU.Gh_D08G0035/evm.TU.Gh_A08G2544/evm.TU.Gh_A06G1225/evm.TU.Gh_A08G0014/evm.TU.Gh_A08G1647/evm.TU.Gh_D08G0034/evm.TU.Gh_A08G2543/evm.TU.Gh_A05G0717/evm.TU.Gh_A08G0649/evm.TU.Gh_D13G1403/evm.TU.Gh_D05G0853/evm.TU.Gh_D08G2487/evm.TU.Gh_A08G2548/evm.TU.Gh_D10G0497/evm.TU.Gh_A08G2114/evm.TU.Gh_A11G1156/evm.TU.Gh_A04G0195/evm.TU.Gh_D08G0751/evm.TU.Gh_A13G1122/…	Gh_A10G0472/Gh_D10G0496/Gh_D08G0035/Gh_A08G2544/Gh_A06G1225/Gh_A08G0014/Gh_A08G1647/Gh_D08G0034/Gh_A08G2543/Gh_A05G0717/Gh_A08G0649/Gh_D13G1403/Gh_D05G0853/Gh_D08G2487/Gh_A08G2548/Gh_D10G0497/Gh_A08G2114/Gh_A11G1156/Gh_A04G0195/Gh_D08G0751/Gh_A13G1122/Gh_D13G2254/Gh_D08G1979/Gh_D08G0037/Gh_D08G2486/Gh_A10G0779/Gh_D13G2384/Gh_D08G0033/Gh_D08G0251/Gh_D10G0981/Gh_D07G0945/Gh_D01G2136/Gh_D08G0024/Gh_…	85
MF	GO:0016762	xyloglucan:xyloglucosyl transferase activity	36/3997	64/32970	3.06727e-17	2.736e-15	evm.TU.Gh_A05G3992/evm.TU.Gh_A13G0500/evm.TU.Gh_D08G0272/evm.TU.Gh_A08G0195/evm.TU.Gh_D03G0483/evm.TU.Gh_D08G1682/evm.TU.Gh_A10G0146/evm.TU.Gh_D02G0992/evm.TU.Gh_D05G3929/evm.TU.Gh_A04G0599/novel.7438/evm.TU.Gh_A08G1387/evm.TU.Gh_D05G3030/evm.TU.Gh_A02G1426/evm.TU.Gh_A05G2724/novel.77/evm.TU.Gh_A02G1729/evm.TU.Gh_D10G0149/evm.TU.Gh_D13G0639/evm.TU.Gh_D04G1060/evm.TU.Gh_A08G1784/evm.TU.Gh_D02G0220…	Gh_A05G3992/Gh_A13G0500/Gh_D08G0272/Gh_A08G0195/Gh_D03G0483/Gh_D08G1682/Gh_A10G0146/Gh_D02G0992/Gh_D05G3929/Gh_A04G0599/-/Gh_A08G1387/Gh_D05G3030/Gh_A02G1426/Gh_A05G2724/-/Gh_A02G1729/Gh_D10G0149/Gh_D13G0639/Gh_D04G1060/Gh_A08G1784/Gh_D02G0220/Gh_A11G1910/Gh_D08G2130/Gh_D11G3271/Gh_A06G0558/Gh_D08G2086/Gh_D03G0294/Gh_D03G1327/Gh_A03G0243/Gh_A05G3993/Gh_D06G1602/Gh_A06G1277/Gh_D09G1367/Gh_D12G0806…	36
MF	GO:0003777	microtubule motor activity	51/3997	179/32970	2.99072e-09	2.2231e-07	evm.TU.Gh_A12G2426/evm.TU.Gh_D09G1213/evm.TU.Gh_D13G1425/evm.TU.Gh_D10G1332/evm.TU.Gh_A10G2194/evm.TU.Gh_D13G0302/evm.TU.Gh_D03G1449/evm.TU.Gh_D04G1147/evm.TU.Gh_D09G1302/evm.TU.Gh_D10G1702/evm.TU.Gh_A13G1142/evm.TU.Gh_A10G0985/evm.TU.Gh_A02G0395/novel.7666/evm.TU.Gh_D05G2106/evm.TU.Gh_D12G2534/evm.TU.Gh_D11G1797/evm.TU.Gh_A03G0303/evm.TU.Gh_A12G0785/evm.TU.Gh_A01G1752/evm.TU.Gh_A11G2642/evm.TU.G…	Gh_A12G2426/Gh_D09G1213/Gh_D13G1425/Gh_D10G1332/Gh_A10G2194/Gh_D13G0302/Gh_D03G1449/Gh_D04G1147/Gh_D09G1302/Gh_D10G1702/Gh_A13G1142/Gh_A10G0985/Gh_A02G0395/-/Gh_D05G2106/Gh_D12G2534/Gh_D11G1797/Gh_A03G0303/Gh_A12G0785/Gh_A01G1752/Gh_A11G2642/Gh_D05G0780/Gh_D11G3082/Gh_D05G0227/Gh_A05G1874/Gh_A13G1672/Gh_D10G0166/Gh_A04G0192/Gh_D09G0653/-/Gh_A11G2403/Gh_A05G2004/Gh_D12G2449/Gh_A01G1637/Gh_D13G2036…	51
MF	GO:0008017	microtubule binding	55/3997	203/32970	5.37878e-09	3.42705e-07	evm.TU.Gh_A12G2426/evm.TU.Gh_D09G1213/evm.TU.Gh_D13G1425/evm.TU.Gh_D06G1720/evm.TU.Gh_D10G1332/evm.TU.Gh_A10G2194/evm.TU.Gh_D13G0302/evm.TU.Gh_D03G1449/evm.TU.Gh_D04G1147/evm.TU.Gh_A02G1482/evm.TU.Gh_D09G1302/evm.TU.Gh_D10G1702/evm.TU.Gh_A13G1142/evm.TU.Gh_A10G0985/evm.TU.Gh_A02G0395/novel.7666/evm.TU.Gh_D05G2106/evm.TU.Gh_D12G2534/evm.TU.Gh_D11G1797/evm.TU.Gh_A03G0303/evm.TU.Gh_A12G0785/evm.TU.G…	Gh_A12G2426/Gh_D09G1213/Gh_D13G1425/Gh_D06G1720/Gh_D10G1332/Gh_A10G2194/Gh_D13G0302/Gh_D03G1449/Gh_D04G1147/Gh_A02G1482/Gh_D09G1302/Gh_D10G1702/Gh_A13G1142/Gh_A10G0985/Gh_A02G0395/-/Gh_D05G2106/Gh_D12G2534/Gh_D11G1797/Gh_A03G0303/Gh_A12G0785/Gh_A01G1752/Gh_A11G2642/Gh_D05G0780/Gh_D11G3082/Gh_D05G0227/Gh_D03G0232/Gh_A05G1874/Gh_A13G1672/Gh_D10G0166/Gh_A04G0192/Gh_D09G0653/-/Gh_A06G1377/Gh_A11G2403…	55
MF	GO:0015631	tubulin binding	57/3997	221/32970	1.97026e-08	1.09842e-06	evm.TU.Gh_A12G2426/evm.TU.Gh_D09G1213/evm.TU.Gh_D13G1425/evm.TU.Gh_D06G1720/evm.TU.Gh_D10G1332/evm.TU.Gh_A10G2194/evm.TU.Gh_D13G0302/evm.TU.Gh_D03G1449/evm.TU.Gh_D04G1147/evm.TU.Gh_A02G1482/evm.TU.Gh_D09G1302/evm.TU.Gh_D10G1702/evm.TU.Gh_A13G1142/evm.TU.Gh_A10G0985/evm.TU.Gh_A02G0395/novel.7666/evm.TU.Gh_D05G2106/evm.TU.Gh_D12G2534/evm.TU.Gh_D11G1797/evm.TU.Gh_A03G0303/evm.TU.Gh_A12G0785/evm.TU.G…	Gh_A12G2426/Gh_D09G1213/Gh_D13G1425/Gh_D06G1720/Gh_D10G1332/Gh_A10G2194/Gh_D13G0302/Gh_D03G1449/Gh_D04G1147/Gh_A02G1482/Gh_D09G1302/Gh_D10G1702/Gh_A13G1142/Gh_A10G0985/Gh_A02G0395/-/Gh_D05G2106/Gh_D12G2534/Gh_D11G1797/Gh_A03G0303/Gh_A12G0785/Gh_A01G1752/Gh_A11G2642/Gh_D05G0780/Gh_D11G3082/Gh_D05G0227/Gh_D03G0232/Gh_A05G1874/Gh_D11G2170/Gh_A13G1672/-/Gh_D10G0166/Gh_A04G0192/Gh_D09G0653/-/Gh_A06G13…	57
MF	GO:0003774	motor activity	58/3997	232/32970	4.9094e-08	2.43288e-06	evm.TU.Gh_A12G2426/evm.TU.Gh_D09G1213/evm.TU.Gh_D13G1425/evm.TU.Gh_D10G1332/evm.TU.Gh_D07G0071/evm.TU.Gh_A10G2194/evm.TU.Gh_D13G0302/evm.TU.Gh_D03G1449/evm.TU.Gh_D04G1147/evm.TU.Gh_D09G1302/evm.TU.Gh_D10G1702/evm.TU.Gh_A13G1142/evm.TU.Gh_A10G0985/evm.TU.Gh_A02G0395/novel.7666/evm.TU.Gh_Sca006551G01/evm.TU.Gh_D05G2106/evm.TU.Gh_D12G2534/evm.TU.Gh_D11G1797/evm.TU.Gh_A03G0303/evm.TU.Gh_A12G0785/evm.…	Gh_A12G2426/Gh_D09G1213/Gh_D13G1425/Gh_D10G1332/Gh_D07G0071/Gh_A10G2194/Gh_D13G0302/Gh_D03G1449/Gh_D04G1147/Gh_D09G1302/Gh_D10G1702/Gh_A13G1142/Gh_A10G0985/Gh_A02G0395/-/Gh_Sca006551G01/Gh_D05G2106/Gh_D12G2534/Gh_D11G1797/Gh_A03G0303/Gh_A12G0785/Gh_A01G1752/Gh_A11G2642/Gh_A12G2707/Gh_D05G0780/Gh_D11G3082/Gh_D05G0227/Gh_D01G0530/Gh_A05G1874/Gh_A04G0219/Gh_A13G1672/Gh_A12G1206/Gh_D10G0166/Gh_A04G01…	58
MF	GO:0016614	oxidoreductase activity, acting on CH-OH group of donors	77/3997	374/32970	2.06381e-06	8.78004e-05	evm.TU.Gh_A06G1602/evm.TU.Gh_D06G1956/evm.TU.Gh_D13G0573/evm.TU.Gh_D01G0972/evm.TU.Gh_D02G1069/evm.TU.Gh_D10G1338/evm.TU.Gh_A05G3119/evm.TU.Gh_D05G0773/evm.TU.Gh_A13G0557/evm.TU.Gh_D10G1156/evm.TU.Gh_D09G0331/evm.TU.Gh_A05G0624/evm.TU.Gh_D06G1281/evm.TU.Gh_A02G1735/evm.TU.Gh_A12G2368/evm.TU.Gh_A10G0579/evm.TU.Gh_A03G0798/evm.TU.Gh_A05G1631/evm.TU.Gh_A06G0738/evm.TU.Gh_D13G0195/evm.TU.Gh_A06G1604/…	Gh_A06G1602/Gh_D06G1956/Gh_D13G0573/Gh_D01G0972/Gh_D02G1069/Gh_D10G1338/Gh_A05G3119/Gh_D05G0773/Gh_A13G0557/Gh_D10G1156/Gh_D09G0331/Gh_A05G0624/Gh_D06G1281/Gh_A02G1735/Gh_A12G2368/Gh_A10G0579/Gh_A03G0798/Gh_A05G1631/Gh_A06G0738/Gh_D13G0195/Gh_A06G1604/Gh_D13G2062/Gh_A10G1382/Gh_A10G1158/Gh_A06G2053/Gh_D10G0842/Gh_D04G0053/Gh_D05G1242/Gh_D12G1302/Gh_D04G0521/Gh_D09G0309/Gh_A11G1562/Gh_D05G3328/Gh_…	77
MF	GO:0019842	vitamin binding	50/3997	211/32970	2.16548e-06	8.78004e-05	evm.TU.Gh_A12G2168/evm.TU.Gh_D10G1162/evm.TU.Gh_D03G0678/evm.TU.Gh_A05G1317/evm.TU.Gh_A02G1046/evm.TU.Gh_A11G0207/evm.TU.Gh_A01G1685/evm.TU.Gh_D11G0221/evm.TU.Gh_D02G1862/evm.TU.Gh_D12G2347/evm.TU.Gh_D09G1575/evm.TU.Gh_D05G0582/evm.TU.Gh_D05G1486/evm.TU.Gh_D01G1934/evm.TU.Gh_A10G0770/evm.TU.Gh_D11G2060/evm.TU.Gh_D10G2582/evm.TU.Gh_A10G1314/evm.TU.Gh_D05G1354/evm.TU.Gh_A11G0453/evm.TU.Gh_D04G0424/…	Gh_A12G2168/Gh_D10G1162/Gh_D03G0678/Gh_A05G1317/Gh_A02G1046/Gh_A11G0207/Gh_A01G1685/Gh_D11G0221/Gh_D02G1862/Gh_D12G2347/Gh_D09G1575/Gh_D05G0582/Gh_D05G1486/Gh_D01G1934/Gh_A10G0770/Gh_D11G2060/Gh_D10G2582/Gh_A10G1314/Gh_D05G1354/Gh_A11G0453/Gh_D04G0424/Gh_A09G2428/Gh_A07G1884/Gh_A10G2228/Gh_D07G0231/Gh_A02G0055/Gh_D07G0720/Gh_A07G0174/Gh_D02G2327/Gh_A03G0997/Gh_D05G2049/Gh_D02G0069/Gh_A05G0954/Gh_…	50
MF	GO:0030170	pyridoxal phosphate binding	44/3997	180/32970	3.62371e-06	0.000124321	evm.TU.Gh_A12G2168/evm.TU.Gh_D10G1162/evm.TU.Gh_D03G0678/evm.TU.Gh_A02G1046/evm.TU.Gh_A11G0207/evm.TU.Gh_A01G1685/evm.TU.Gh_D11G0221/evm.TU.Gh_D12G2347/evm.TU.Gh_D05G0582/evm.TU.Gh_D01G1934/evm.TU.Gh_A10G0770/evm.TU.Gh_D11G2060/evm.TU.Gh_D10G2582/evm.TU.Gh_A10G1314/evm.TU.Gh_D05G1354/evm.TU.Gh_A11G0453/evm.TU.Gh_D04G0424/evm.TU.Gh_A07G1884/evm.TU.Gh_A10G2228/evm.TU.Gh_D07G0231/evm.TU.Gh_A02G0055/…	Gh_A12G2168/Gh_D10G1162/Gh_D03G0678/Gh_A02G1046/Gh_A11G0207/Gh_A01G1685/Gh_D11G0221/Gh_D12G2347/Gh_D05G0582/Gh_D01G1934/Gh_A10G0770/Gh_D11G2060/Gh_D10G2582/Gh_A10G1314/Gh_D05G1354/Gh_A11G0453/Gh_D04G0424/Gh_A07G1884/Gh_A10G2228/Gh_D07G0231/Gh_A02G0055/Gh_D07G0720/Gh_A07G0174/Gh_D02G2327/Gh_A03G0997/Gh_D05G2049/Gh_D02G0069/Gh_A05G0954/Gh_A12G2461/Gh_D11G2214/Gh_A03G1887/Gh_D12G2589/Gh_A11G1914/Gh_…	44
MF	GO:0070279	vitamin B6 binding	44/3997	180/32970	3.62371e-06	0.000124321	evm.TU.Gh_A12G2168/evm.TU.Gh_D10G1162/evm.TU.Gh_D03G0678/evm.TU.Gh_A02G1046/evm.TU.Gh_A11G0207/evm.TU.Gh_A01G1685/evm.TU.Gh_D11G0221/evm.TU.Gh_D12G2347/evm.TU.Gh_D05G0582/evm.TU.Gh_D01G1934/evm.TU.Gh_A10G0770/evm.TU.Gh_D11G2060/evm.TU.Gh_D10G2582/evm.TU.Gh_A10G1314/evm.TU.Gh_D05G1354/evm.TU.Gh_A11G0453/evm.TU.Gh_D04G0424/evm.TU.Gh_A07G1884/evm.TU.Gh_A10G2228/evm.TU.Gh_D07G0231/evm.TU.Gh_A02G0055/…	Gh_A12G2168/Gh_D10G1162/Gh_D03G0678/Gh_A02G1046/Gh_A11G0207/Gh_A01G1685/Gh_D11G0221/Gh_D12G2347/Gh_D05G0582/Gh_D01G1934/Gh_A10G0770/Gh_D11G2060/Gh_D10G2582/Gh_A10G1314/Gh_D05G1354/Gh_A11G0453/Gh_D04G0424/Gh_A07G1884/Gh_A10G2228/Gh_D07G0231/Gh_A02G0055/Gh_D07G0720/Gh_A07G0174/Gh_D02G2327/Gh_A03G0997/Gh_D05G2049/Gh_D02G0069/Gh_A05G0954/Gh_A12G2461/Gh_D11G2214/Gh_A03G1887/Gh_D12G2589/Gh_A11G1914/Gh_…	44
MF	GO:0004568	chitinase activity	14/3997	37/32970	5.76246e-05	0.00183576	evm.TU.Gh_D02G2286/evm.TU.Gh_D06G0479/evm.TU.Gh_A10G1271/evm.TU.Gh_A09G2323/evm.TU.Gh_D09G2016/evm.TU.Gh_D01G1683/evm.TU.Gh_D10G1769/evm.TU.Gh_D10G1216/evm.TU.Gh_A10G1518/evm.TU.Gh_A03G1845/evm.TU.Gh_D09G2019/evm.TU.Gh_A06G0439/evm.TU.Gh_D11G1103/evm.TU.Gh_D10G1214	Gh_D02G2286/Gh_D06G0479/Gh_A10G1271/Gh_A09G2323/Gh_D09G2016/Gh_D01G1683/Gh_D10G1769/Gh_D10G1216/Gh_A10G1518/Gh_A03G1845/Gh_D09G2019/Gh_A06G0439/Gh_D11G1103/Gh_D10G1214	14
MF	GO:0050660	flavin adenine dinucleotide binding	57/3997	283/32970	7.70363e-05	0.00229055	evm.TU.Gh_A06G1602/evm.TU.Gh_D06G1956/evm.TU.Gh_A01G1018/evm.TU.Gh_D01G0972/evm.TU.Gh_D02G1069/evm.TU.Gh_D10G1338/evm.TU.Gh_A01G1410/evm.TU.Gh_D05G0773/evm.TU.Gh_D10G1156/evm.TU.Gh_A05G0624/evm.TU.Gh_D06G1281/evm.TU.Gh_A02G1735/evm.TU.Gh_A12G2368/evm.TU.Gh_A05G1631/evm.TU.Gh_D04G2022/evm.TU.Gh_A06G0738/evm.TU.Gh_D13G0195/evm.TU.Gh_A06G1604/evm.TU.Gh_A07G1853/evm.TU.Gh_D13G2062/evm.TU.Gh_A10G1382/…	Gh_A06G1602/Gh_D06G1956/Gh_A01G1018/Gh_D01G0972/Gh_D02G1069/Gh_D10G1338/Gh_A01G1410/Gh_D05G0773/Gh_D10G1156/Gh_A05G0624/Gh_D06G1281/Gh_A02G1735/Gh_A12G2368/Gh_A05G1631/Gh_D04G2022/Gh_A06G0738/Gh_D13G0195/Gh_A06G1604/Gh_A07G1853/Gh_D13G2062/Gh_A10G1382/Gh_D09G1012/Gh_A10G1158/Gh_A10G0928/Gh_D09G0264/Gh_D11G0840/Gh_D07G2062/Gh_D13G0976/Gh_A09G0971/Gh_A09G1075/Gh_Sca005493G01/Gh_D13G0255/Gh_D09G1329…	57
MF	GO:0008092	cytoskeletal protein binding	63/3997	333/32970	0.000218731	0.00609713	evm.TU.Gh_A12G2426/evm.TU.Gh_D09G1213/evm.TU.Gh_D13G1425/evm.TU.Gh_D06G1720/evm.TU.Gh_D10G1332/evm.TU.Gh_A08G0659/evm.TU.Gh_A10G2194/evm.TU.Gh_D13G0302/evm.TU.Gh_D03G1449/evm.TU.Gh_D04G1147/evm.TU.Gh_A02G1482/evm.TU.Gh_D09G1302/evm.TU.Gh_D10G1702/evm.TU.Gh_A13G1142/evm.TU.Gh_A10G0985/evm.TU.Gh_A02G0395/novel.7666/evm.TU.Gh_D11G1231/evm.TU.Gh_D05G2106/evm.TU.Gh_D12G2534/evm.TU.Gh_D11G1797/evm.TU.G…	Gh_A12G2426/Gh_D09G1213/Gh_D13G1425/Gh_D06G1720/Gh_D10G1332/Gh_A08G0659/Gh_A10G2194/Gh_D13G0302/Gh_D03G1449/Gh_D04G1147/Gh_A02G1482/Gh_D09G1302/Gh_D10G1702/Gh_A13G1142/Gh_A10G0985/Gh_A02G0395/-/Gh_D11G1231/Gh_D05G2106/Gh_D12G2534/Gh_D11G1797/Gh_A03G0303/Gh_A12G0785/Gh_A01G1752/Gh_A11G2642/Gh_D05G0780/Gh_D11G3082/Gh_D05G0227/Gh_D03G0232/Gh_D11G2108/Gh_A11G2740/Gh_A05G1874/Gh_D11G2170/-/Gh_A13G1672…	63
MF	GO:0016157	sucrose synthase activity	11/3997	31/32970	0.000678075	0.0177895	evm.TU.Gh_A06G0716/evm.TU.Gh_D06G0832/evm.TU.Gh_A13G1673/evm.TU.Gh_D13G2037/evm.TU.Gh_D08G1309/evm.TU.Gh_D06G1057/evm.TU.Gh_A08G1031/novel.2669/evm.TU.Gh_D07G0139/evm.TU.Gh_A07G0146/evm.TU.Gh_D06G0825	Gh_A06G0716/Gh_D06G0832/Gh_A13G1673/Gh_D13G2037/Gh_D08G1309/Gh_D06G1057/Gh_A08G1031/-/Gh_D07G0139/Gh_A07G0146/Gh_D06G0825	11
MF	GO:0016682	oxidoreductase activity, acting on diphenols and related substances as donors, oxygen as acceptor	9/3997	23/32970	0.000926233	0.02295	evm.TU.Gh_A12G2493/evm.TU.Gh_A06G2061/evm.TU.Gh_D04G1513/evm.TU.Gh_D02G2150/evm.TU.Gh_A03G1527/evm.TU.Gh_A03G1718/evm.TU.Gh_A06G1111/evm.TU.Gh_A04G0970/evm.TU.Gh_A06G1523	Gh_A12G2493/Gh_A06G2061/Gh_D04G1513/Gh_D02G2150/Gh_A03G1527/Gh_A03G1718/Gh_A06G1111/Gh_A04G0970/Gh_A06G1523	9
MF	GO:0003871	5-methyltetrahydropteroyltriglutamate-homocysteine S-methyltransferase activity	7/3997	16/32970	0.00161338	0.0328223	evm.TU.Gh_A13G1464/evm.TU.Gh_D13G1732/evm.TU.Gh_D13G1040/evm.TU.Gh_A13G0801/evm.TU.Gh_A11G2673/evm.TU.Gh_A08G2334/evm.TU.Gh_D08G2317	Gh_A13G1464/Gh_D13G1732/Gh_D13G1040/Gh_A13G0801/Gh_A11G2673/Gh_A08G2334/Gh_D08G2317	7
MF	GO:0008172	S-methyltransferase activity	7/3997	16/32970	0.00161338	0.0328223	evm.TU.Gh_A13G1464/evm.TU.Gh_D13G1732/evm.TU.Gh_D13G1040/evm.TU.Gh_A13G0801/evm.TU.Gh_A11G2673/evm.TU.Gh_A08G2334/evm.TU.Gh_D08G2317	Gh_A13G1464/Gh_D13G1732/Gh_D13G1040/Gh_A13G0801/Gh_A11G2673/Gh_A08G2334/Gh_D08G2317	7
MF	GO:0042085	5-methyltetrahydropteroyltri-L-glutamate-dependent methyltransferase activity	7/3997	16/32970	0.00161338	0.0328223	evm.TU.Gh_A13G1464/evm.TU.Gh_D13G1732/evm.TU.Gh_D13G1040/evm.TU.Gh_A13G0801/evm.TU.Gh_A11G2673/evm.TU.Gh_A08G2334/evm.TU.Gh_D08G2317	Gh_A13G1464/Gh_D13G1732/Gh_D13G1040/Gh_A13G0801/Gh_A11G2673/Gh_A08G2334/Gh_D08G2317	7
MF	GO:0051082	unfolded protein binding	30/3997	142/32970	0.00161904	0.0328223	evm.TU.Gh_A02G1051/evm.TU.Gh_D03G0651/evm.TU.Gh_A11G2485/evm.TU.Gh_D09G2404/evm.TU.Gh_A11G1004/evm.TU.Gh_D11G1158/evm.TU.Gh_D08G1269/evm.TU.Gh_A03G0164/evm.TU.Gh_D06G2283/evm.TU.Gh_D11G2806/evm.TU.Gh_D06G0415/evm.TU.Gh_A06G0031/evm.TU.Gh_D13G1884/evm.TU.Gh_A06G0030/evm.TU.Gh_A13G0924/evm.TU.Gh_A12G0130/evm.TU.Gh_D13G1172/evm.TU.Gh_A11G0696/evm.TU.Gh_A13G1550/evm.TU.Gh_A11G1003/evm.TU.Gh_D11G0812/…	Gh_A02G1051/Gh_D03G0651/Gh_A11G2485/Gh_D09G2404/Gh_A11G1004/Gh_D11G1158/Gh_D08G1269/Gh_A03G0164/Gh_D06G2283/Gh_D11G2806/Gh_D06G0415/Gh_A06G0031/Gh_D13G1884/Gh_A06G0030/Gh_A13G0924/Gh_A12G0130/Gh_D13G1172/Gh_A11G0696/Gh_A13G1550/Gh_A11G1003/Gh_D11G0812/Gh_A09G2204/Gh_A12G2300/Gh_D07G1926/Gh_D11G1157/Gh_D06G2284/Gh_A01G0894/Gh_D02G1319/Gh_A12G1768/Gh_D12G2436	30
MF	GO:0004420	hydroxymethylglutaryl-CoA reductase (NADPH) activity	7/3997	17/32970	0.00245751	0.0469228	evm.TU.Gh_D13G0573/evm.TU.Gh_A13G0557/evm.TU.Gh_A03G1497/evm.TU.Gh_D02G1964/evm.TU.Gh_A01G2017/evm.TU.Gh_A03G1495/evm.TU.Gh_A03G1496	Gh_D13G0573/Gh_A13G0557/Gh_A03G1497/Gh_D02G1964/Gh_A01G2017/Gh_A03G1495/Gh_A03G1496	7
MF	GO:0016634	oxidoreductase activity, acting on the CH-CH group of donors, oxygen as acceptor	9/3997	26/32970	0.00252499	0.0469228	evm.TU.Gh_D10G2577/evm.TU.Gh_A11G1434/evm.TU.Gh_D11G1586/evm.TU.Gh_A12G1288/evm.TU.Gh_D12G1410/evm.TU.Gh_A10G0763/evm.TU.Gh_A11G1832/evm.TU.Gh_D12G2143/evm.TU.Gh_A01G0141	Gh_D10G2577/Gh_A11G1434/Gh_D11G1586/Gh_A12G1288/Gh_D12G1410/Gh_A10G0763/Gh_A11G1832/Gh_D12G2143/Gh_A01G0141	9
MF	GO:0016701	oxidoreductase activity, acting on single donors with incorporation of molecular oxygen	26/3997	122/32970	0.00280907	0.0477825	evm.TU.Gh_D08G2322/evm.TU.Gh_A11G2071/evm.TU.Gh_D11G2376/evm.TU.Gh_A08G2338/evm.TU.Gh_D05G2235/evm.TU.Gh_A13G0888/evm.TU.Gh_A05G0375/evm.TU.Gh_D12G0146/evm.TU.Gh_A12G0132/evm.TU.Gh_D13G1129/evm.TU.Gh_A08G1863/evm.TU.Gh_D08G2224/evm.TU.Gh_D08G2225/evm.TU.Gh_D01G0424/evm.TU.Gh_A01G0420/evm.TU.Gh_D05G0619/evm.TU.Gh_A02G0294/evm.TU.Gh_D03G1637/evm.TU.Gh_A07G0953/evm.TU.Gh_A08G1864/evm.TU.Gh_A01G0280/…	Gh_D08G2322/Gh_A11G2071/Gh_D11G2376/Gh_A08G2338/Gh_D05G2235/Gh_A13G0888/Gh_A05G0375/Gh_D12G0146/Gh_A12G0132/Gh_D13G1129/Gh_A08G1863/Gh_D08G2224/Gh_D08G2225/Gh_D01G0424/Gh_A01G0420/Gh_D05G0619/Gh_A02G0294/Gh_D03G1637/Gh_A07G0953/Gh_A08G1864/Gh_A01G0280/Gh_D01G0291/Gh_A13G1311/Gh_A02G0754/Gh_D10G2595/Gh_D02G0797	26
MF	GO:0004866	endopeptidase inhibitor activity	13/3997	47/32970	0.00310693	0.0477825	evm.TU.Gh_A10G2353/evm.TU.Gh_D02G1130/evm.TU.Gh_D10G2218/evm.TU.Gh_A05G3386/evm.TU.Gh_D10G2220/evm.TU.Gh_D04G0197/evm.TU.Gh_A09G0503/evm.TU.Gh_D04G0198/evm.TU.Gh_D09G1042/evm.TU.Gh_A05G3387/evm.TU.Gh_D10G2219/evm.TU.Gh_Sca005135G02/evm.TU.Gh_A10G1925	Gh_A10G2353/Gh_D02G1130/Gh_D10G2218/Gh_A05G3386/Gh_D10G2220/Gh_D04G0197/Gh_A09G0503/Gh_D04G0198/Gh_D09G1042/Gh_A05G3387/Gh_D10G2219/Gh_Sca005135G02/Gh_A10G1925	13
MF	GO:0030414	peptidase inhibitor activity	13/3997	47/32970	0.00310693	0.0477825	evm.TU.Gh_A10G2353/evm.TU.Gh_D02G1130/evm.TU.Gh_D10G2218/evm.TU.Gh_A05G3386/evm.TU.Gh_D10G2220/evm.TU.Gh_D04G0197/evm.TU.Gh_A09G0503/evm.TU.Gh_D04G0198/evm.TU.Gh_D09G1042/evm.TU.Gh_A05G3387/evm.TU.Gh_D10G2219/evm.TU.Gh_Sca005135G02/evm.TU.Gh_A10G1925	Gh_A10G2353/Gh_D02G1130/Gh_D10G2218/Gh_A05G3386/Gh_D10G2220/Gh_D04G0197/Gh_A09G0503/Gh_D04G0198/Gh_D09G1042/Gh_A05G3387/Gh_D10G2219/Gh_Sca005135G02/Gh_A10G1925	13
MF	GO:0061134	peptidase regulator activity	13/3997	47/32970	0.00310693	0.0477825	evm.TU.Gh_A10G2353/evm.TU.Gh_D02G1130/evm.TU.Gh_D10G2218/evm.TU.Gh_A05G3386/evm.TU.Gh_D10G2220/evm.TU.Gh_D04G0197/evm.TU.Gh_A09G0503/evm.TU.Gh_D04G0198/evm.TU.Gh_D09G1042/evm.TU.Gh_A05G3387/evm.TU.Gh_D10G2219/evm.TU.Gh_Sca005135G02/evm.TU.Gh_A10G1925	Gh_A10G2353/Gh_D02G1130/Gh_D10G2218/Gh_A05G3386/Gh_D10G2220/Gh_D04G0197/Gh_A09G0503/Gh_D04G0198/Gh_D09G1042/Gh_A05G3387/Gh_D10G2219/Gh_Sca005135G02/Gh_A10G1925	13
MF	GO:0061135	endopeptidase regulator activity	13/3997	47/32970	0.00310693	0.0477825	evm.TU.Gh_A10G2353/evm.TU.Gh_D02G1130/evm.TU.Gh_D10G2218/evm.TU.Gh_A05G3386/evm.TU.Gh_D10G2220/evm.TU.Gh_D04G0197/evm.TU.Gh_A09G0503/evm.TU.Gh_D04G0198/evm.TU.Gh_D09G1042/evm.TU.Gh_A05G3387/evm.TU.Gh_D10G2219/evm.TU.Gh_Sca005135G02/evm.TU.Gh_A10G1925	Gh_A10G2353/Gh_D02G1130/Gh_D10G2218/Gh_A05G3386/Gh_D10G2220/Gh_D04G0197/Gh_A09G0503/Gh_D04G0198/Gh_D09G1042/Gh_A05G3387/Gh_D10G2219/Gh_Sca005135G02/Gh_A10G1925	13
