# Supplementary material for: Comparative Phenotypic and Transcriptomic Analysis Reveals Key Responses of Upland Cotton to Salinity Stress During Postgermination
Source: Front Plant Sci. 2021 Apr 13;12:639104. doi: 10.3389/fpls.2021.639104 (PMC8076740; doi:10.3389/fpls.2021.639104)
Supplement: Supplementary Table 4 — Differentially expressed genes (DEGs) involving in enriched GO terms. [file Table_4.xlsx]

## Sheet: Sheet1
Gene ID	log2 FoldChange (SS)	log2 FoldChange (ST)	Description
Gh_D05G3929	-1.34329	1.43734	3-oxo-5-alpha-steroid 4-dehydrogenase, C-terminal
Gh_A07G2109	-2.05237	-1.57315	6-phosphogluconate dehydrogenase, NADP-binding
Gh_D11G2345	-0.351983	#N/A	Acyl-CoA dehydrogenase/oxidase C-terminal
Gh_A05G1874	0.377352	-0.459667	Acyl-CoA dehydrogenase/oxidase C-terminal
Gh_A05G3323	-0.732065	#N/A	Acyl-CoA dehydrogenase/oxidase, N-terminal and middle domain
Gh_A01G0396	-1.02975	#N/A	Aldehyde dehydrogenase domain
Gh_D02G1670	-0.840866	#N/A	Aldehyde dehydrogenase domain
Gh_D12G0344	-0.735674	#N/A	Aldehyde dehydrogenase domain
Gh_A11G2426	-0.708138	#N/A	Aldehyde dehydrogenase domain
Gh_D05G2106	0.388625	-0.475806	Aldehyde dehydrogenase domain
Gh_D01G1726	-0.671725	#N/A	Aldehyde oxidase/xanthine dehydrogenase, molybdopterin binding
Gh_A13G0773	-1.40389	#N/A	Aldehyde/histidinol dehydrogenase
Gh_D12G2112	-0.948064	-0.632514	Aldehyde/histidinol dehydrogenase
Gh_A01G0186	-0.798715	#N/A	Aldehyde/histidinol dehydrogenase
Gh_D13G1088	-0.781314	-0.556263	Aldehyde/histidinol dehydrogenase
Gh_A11G2039	-0.281706	#N/A	Aldehyde/histidinol dehydrogenase
Gh_D02G0289	0.312381	#N/A	Aldehyde/histidinol dehydrogenase
Gh_D04G0521	0.537614	#N/A	Aldehyde/histidinol dehydrogenase
Gh_A13G1672	0.547681	#N/A	Aldehyde/histidinol dehydrogenase
Gh_A09G1841	0.311628	#N/A	Alkyl hydroperoxide reductase subunit C/ Thiol specific antioxidant
Gh_A10G0985	0.59179	-0.709165	Alkyl hydroperoxide reductase subunit C/ Thiol specific antioxidant
Gh_A02G1482	0.593336	-0.587635	Alkyl hydroperoxide reductase subunit C/ Thiol specific antioxidant
Gh_A08G2028	0.705175	1.22369	Alkyl hydroperoxide reductase subunit C/ Thiol specific antioxidant
Gh_D11G0301	0.739366	#N/A	Alkyl hydroperoxide reductase subunit C/ Thiol specific antioxidant
Gh_D06G1200	0.807285	0.695616	Alkyl hydroperoxide reductase subunit C/ Thiol specific antioxidant
Gh_D04G1506	0.81003	#N/A	Alkyl hydroperoxide reductase subunit C/ Thiol specific antioxidant
Gh_D08G2130	1.18789	1.3146	Alkyl hydroperoxide reductase subunit C/ Thiol specific antioxidant
Gh_A06G2061	1.21584	1.02119	Alkyl hydroperoxide reductase subunit C/ Thiol specific antioxidant
Gh_A03G0871	2.72804	3.57864	Alkyl hydroperoxide reductase subunit C/ Thiol specific antioxidant
Gh_A05G3726	0.543443	#N/A	Alternative oxidase
Gh_D03G1043	-0.822547	#N/A	Amine oxidase
Gh_D06G2009	0.882515	0.950431	AMP-dependent synthetase/ligase
Gh_D09G2047	#N/A	2.73632	Auxin response factor
Gh_A03G0492	-1.06174	#N/A	Calponin homology domain
Gh_D12G2620	-1.00201	#N/A	Calponin homology domain
Gh_A10G2294	0.517662	#N/A	Carotenoid oxygenase
Gh_A03G0999	0.55209	#N/A	Carotenoid oxygenase
Gh_D02G2411	0.555092	#N/A	Carotenoid oxygenase
novel.4512	-0.847779	#N/A	Catalase-like domain
Gh_D12G1506	0.641476	#N/A	Catalase-like domain
Gh_A11G1429	0.641901	#N/A	Catalase-like domain
Gh_A05G3119	0.830402	#N/A	Catalase-like domain
Gh_D05G2795	0.913007	#N/A	Catalase-like domain
Gh_D01G0112	1.12276	#N/A	Catalase-like domain
Gh_D09G0070	2.01723	#N/A	Catalase-like domain
Gh_D11G2183	2.62674	0.893347	Catalase-like domain
Gh_A01G1637	#N/A	-0.759581	Catalase-like domain
Gh_D13G0396	-0.692771	0.679059	Cellulose synthase
novel.7666	0.391937	#N/A	Cellulose synthase
Gh_D13G2036	#N/A	-0.711243	Cellulose synthase
Gh_D04G1943	#N/A	-0.657355	Cellulose synthase
Gh_D10G2057	#N/A	-0.650739	Cellulose synthase
Gh_A12G1914	#N/A	-0.634942	Cellulose synthase
Gh_A09G0649	#N/A	-0.560235	Cellulose synthase
Gh_A12G2471	#N/A	-0.553046	Cellulose synthase
Gh_A04G0930	#N/A	-0.520698	Cellulose synthase
Gh_A05G0863	#N/A	-0.509359	Cellulose synthase
Gh_D04G1447	#N/A	-0.472419	Cellulose synthase
Gh_D09G1646	#N/A	-0.36345	Cellulose synthase
Gh_D12G0881	#N/A	0.354739	Cellulose synthase
Gh_D01G1889	#N/A	0.382183	Cellulose synthase
Gh_A11G1609	#N/A	0.444403	Cellulose synthase
Gh_A03G0222	#N/A	0.485856	Cellulose synthase
Gh_A07G0209	#N/A	0.519504	Cellulose synthase
Gh_D07G0214	#N/A	0.536862	Cellulose synthase
Gh_D03G0537	#N/A	0.543751	Cellulose synthase
novel.3119	#N/A	0.576511	Cellulose synthase
Gh_D07G0692	#N/A	0.608265	Cellulose synthase
Gh_D12G2149	#N/A	0.632276	Cellulose synthase
Gh_D11G1904	#N/A	0.72232	Cellulose synthase
Gh_D08G1893	#N/A	0.725488	Cellulose synthase
Gh_D13G2155	#N/A	0.734741	Cellulose synthase
Gh_D11G2075	#N/A	0.769486	Cellulose synthase
Gh_D11G2201	#N/A	0.791901	Cellulose synthase
Gh_D10G2595	#N/A	0.86206	Cellulose synthase
Gh_A05G1338	#N/A	0.915901	Cellulose synthase
Gh_A09G0044	#N/A	1.08824	Cellulose synthase
Gh_D06G0103	#N/A	1.14726	Cellulose synthase
Gh_D04G1655	#N/A	1.14757	Cellulose synthase
Gh_A12G0685	#N/A	1.15586	Cellulose synthase
Gh_A06G1377	#N/A	1.1862	Cellulose synthase
Gh_A13G1345	#N/A	1.2797	Cellulose synthase
Gh_D09G2046	#N/A	1.43656	Cellulose synthase
Gh_A13G1344	#N/A	1.44191	Cellulose synthase
Gh_D10G0066	#N/A	1.5363	Cellulose synthase
Gh_A10G0700	#N/A	1.65671	Cellulose synthase
Gh_D09G2048	#N/A	1.999	Cellulose synthase
Gh_Sca007747G01	#N/A	3.53704	Cellulose synthase
Gh_A11G1416	#N/A	3.99336	Cellulose synthase
Gh_D01G2224	#N/A	4.78006	Cellulose synthase
Gh_A01G1964	#N/A	6.74719	Cellulose synthase
Gh_D10G1825	-4.13072	1.02544	Cytochrome P450
Gh_D10G0689	-2.57379	-1.61725	Cytochrome P450
Gh_D08G1291	-1.76701	#N/A	Cytochrome P450
Gh_D05G3030	-1.54488	1.26187	Cytochrome P450
Gh_A07G0098	-1.46932	#N/A	Cytochrome P450
Gh_D06G1513	-1.43185	#N/A	Cytochrome P450
Gh_A11G3216	-1.42118	#N/A	Cytochrome P450
Gh_D10G1644	-1.41004	#N/A	Cytochrome P450
Gh_A06G1214	-1.40185	#N/A	Cytochrome P450
Gh_D12G2348	-1.33879	#N/A	Cytochrome P450
Gh_D03G0294	-1.21979	#N/A	Cytochrome P450
Gh_D13G0173	-1.08931	#N/A	Cytochrome P450
Gh_D05G2574	-0.988402	#N/A	Cytochrome P450
Gh_D12G2523	-0.90958	#N/A	Cytochrome P450
Gh_D13G2062	-0.893316	#N/A	Cytochrome P450
Gh_D13G0573	-0.833647	#N/A	Cytochrome P450
Gh_D13G0906	-0.727457	#N/A	Cytochrome P450
Gh_D08G1309	-0.687032	#N/A	Cytochrome P450
Gh_A13G0888	-0.678734	0.817549	Cytochrome P450
Gh_A01G1018	-0.673015	-0.636084	Cytochrome P450
Gh_D08G2330	-0.657514	#N/A	Cytochrome P450
Gh_D13G0639	-0.59929	-0.75057	Cytochrome P450
Gh_A08G1562	-0.598133	#N/A	Cytochrome P450
Gh_D12G1410	-0.585334	#N/A	Cytochrome P450
Gh_A08G0782	-0.581823	0.58714	Cytochrome P450
Gh_A01G1410	-0.561174	#N/A	Cytochrome P450
Gh_D05G0773	-0.559124	#N/A	Cytochrome P450
Gh_D09G1012	-0.549077	#N/A	Cytochrome P450
Gh_A10G0066	-0.544698	#N/A	Cytochrome P450
Gh_D10G2000	-0.424762	#N/A	Cytochrome P450
Gh_A03G1497	-0.395507	#N/A	Cytochrome P450
Gh_A10G0579	-0.38656	#N/A	Cytochrome P450
Gh_D10G0624	-0.28481	0.370072	Cytochrome P450
Gh_D12G2143	0.318839	#N/A	Cytochrome P450
Gh_A06G2053	0.331635	#N/A	Cytochrome P450
Gh_A01G0873	0.344518	#N/A	Cytochrome P450
Gh_D04G1060	0.392032	#N/A	Cytochrome P450
Gh_D10G0166	0.408291	-0.687404	Cytochrome P450
Gh_D06G1287	0.414294	#N/A	Cytochrome P450
Gh_D04G1716	0.4205	1.04428	Cytochrome P450
Gh_A10G1104	0.455459	#N/A	Cytochrome P450
Gh_A10G1971	0.457659	#N/A	Cytochrome P450
Gh_D09G1041	0.484361	#N/A	Cytochrome P450
Gh_D04G1274	0.485263	0.62127	Cytochrome P450
Gh_D10G1702	0.512761	#N/A	Cytochrome P450
Gh_A08G2407	0.520974	-0.593082	Cytochrome P450
Gh_A09G0308	0.526126	#N/A	Cytochrome P450
Gh_A05G0330	0.527187	#N/A	Cytochrome P450
Gh_D10G0842	0.536433	#N/A	Cytochrome P450
Gh_D05G0780	0.546013	-0.628507	Cytochrome P450
Gh_D09G0309	0.548054	#N/A	Cytochrome P450
Gh_D05G0533	0.552142	#N/A	Cytochrome P450
Gh_D03G0232	0.564277	-0.52275	Cytochrome P450
Gh_D13G0255	0.565543	#N/A	Cytochrome P450
Gh_D13G2263	0.571497	#N/A	Cytochrome P450
Gh_A13G1813	0.571633	#N/A	Cytochrome P450
Gh_A05G3841	0.575098	#N/A	Cytochrome P450
Gh_A12G1830	-2.07804	#N/A	Cytokinin dehydrogenase 1, FAD/cytokinin binding domain
Gh_A12G1931	-1.84177	-1.79768	Cytokinin dehydrogenase 1, FAD/cytokinin binding domain
Gh_A03G2111	0.543502	#N/A	Cytokinin dehydrogenase 1, FAD/cytokinin binding domain
Gh_A01G0564	#N/A	-0.50001	DhaK domain
Gh_A05G1492	#N/A	0.508886	DhaK domain
Gh_A07G0773	#N/A	1.26584	DhaL domain
Gh_A09G1415	-0.834741	-0.828359	Dihydroorotate dehydrogenase domain
Gh_D10G0149	-0.717583	#N/A	D-isomer specific 2-hydroxyacid dehydrogenase, NAD-binding domain
Gh_D08G0936	-0.514623	1.04326	D-isomer specific 2-hydroxyacid dehydrogenase, NAD-binding domain
Gh_A05G2172	-0.892693	#N/A	Emopamil-binding protein
Gh_D05G2186	-1.38893	-1.58734	FAD/NAD(P)-binding domain
Gh_D06G1720	-0.851897	#N/A	FAD/NAD(P)-binding domain
Gh_D11G1586	-0.847855	#N/A	FAD/NAD(P)-binding domain
Gh_A02G0219	-0.831761	#N/A	FAD/NAD(P)-binding domain
Gh_A01G0944	-0.396044	#N/A	FAD/NAD(P)-binding domain
Gh_D01G0909	0.401427	#N/A	FAD/NAD(P)-binding domain
Gh_A01G1752	0.443986	-0.451861	FAD/NAD(P)-binding domain
Gh_D08G0443	-3.64311	#N/A	FAD-binding, type 2
Gh_D08G2322	-2.70251	#N/A	FAD-binding, type 2
Gh_D08G0829	-2.19674	#N/A	FAD-binding, type 2
Gh_A08G1017	-1.76462	#N/A	FAD-binding, type 2
Gh_D13G0909	-1.69621	#N/A	FAD-binding, type 2
Gh_A04G1453	-1.51892	-1.68967	FAD-binding, type 2
Gh_A13G0352	-0.67846	#N/A	FAD-binding, type 2
Gh_A03G1233	-0.564998	#N/A	FAD-binding, type 2
Gh_A08G1744	0.381444	#N/A	FAD-binding, type 2
Gh_D06G0777	0.467365	#N/A	FAD-binding, type 2
Gh_D12G2504	0.513288	1.3701	FAD-binding, type 2
Gh_A11G2990	0.515398	#N/A	FAD-binding, type 2
Gh_A08G1593	0.555183	#N/A	FAD-binding, type 2
Gh_A03G1527	0.493125	#N/A	Fatty acid desaturase domain
Gh_D06G0101	0.524078	#N/A	Fatty acid desaturase domain
Gh_D02G2009	-0.65813	#N/A	Fatty acid desaturase, N-terminal
Gh_A08G0347	-3.30487	#N/A	Fatty acid hydroxylase
Gh_A08G1864	0.537504	1.15152	Fatty acid hydroxylase
Gh_A04G0192	0.557792	#N/A	Fatty acid hydroxylase
Gh_A10G2246	-1.0433	#N/A	Ferric reductase, NAD binding domain
Gh_D03G1545	-0.838574	-1.02069	Ferric reductase, NAD binding domain
Gh_D09G0264	-0.626388	1.22171	Ferric reductase, NAD binding domain
Gh_D11G1565	0.590097	0.676341	Ferric reductase, NAD binding domain
Gh_A01G0189	0.590284	-0.438592	Ferric reductase, NAD binding domain
Gh_A05G3239	0.592195	#N/A	Ferric reductase, NAD binding domain
Gh_D09G0470	0.598249	#N/A	Ferric reductase, NAD binding domain
Gh_A01G0581	0.604062	#N/A	Ferric reductase, NAD binding domain
Gh_A03G2153	0.725728	#N/A	Ferric reductase, NAD binding domain
Gh_D05G1242	0.730557	#N/A	Ferric reductase, NAD binding domain
Gh_A13G2159	0.750777	#N/A	Ferric reductase, NAD binding domain
novel.7017	0.849727	#N/A	Ferric reductase, NAD binding domain
Gh_A05G3033	0.893263	#N/A	Ferric reductase, NAD binding domain
Gh_Sca005493G01	0.932309	-0.997562	Ferric reductase, NAD binding domain
Gh_D10G1605	0.961567	0.742699	Ferric reductase, NAD binding domain
Gh_D06G1281	1.18329	#N/A	Ferric reductase, NAD binding domain
Gh_A10G1317	1.41258	#N/A	Ferric reductase, NAD binding domain
Gh_A07G0063	1.59407	1.13765	Ferric reductase, NAD binding domain
Gh_A07G1686	1.69107	#N/A	Ferric reductase, NAD binding domain
Gh_A11G3292	1.71493	#N/A	Ferric reductase, NAD binding domain
Gh_D10G2461	2.19336	2.76617	Ferric reductase, NAD binding domain
Gh_A12G0056	#N/A	-2.18999	Ferric reductase, NAD binding domain
Gh_A08G0195	-1.74484	#N/A	Flavin monooxygenase-like
Gh_A06G0558	-0.836997	-1.35599	Glucose-methanol-choline oxidoreductase, N-terminal
Gh_D01G0424	-0.809298	#N/A	Glutamate synthase domain
Gh_A08G1031	-0.722076	0.646542	Glutaredoxin
Gh_D06G1219	-0.569202	#N/A	Glutaredoxin
Gh_A11G1832	-0.410486	#N/A	Glutaredoxin
Gh_A03G0960	-0.572042	#N/A	Glutathione peroxidase
Gh_D03G0408	0.592976	#N/A	Glutathione peroxidase
Gh_A05G1529	0.593303	0.800593	Glutathione peroxidase
Gh_Sca006093G01	0.689317	#N/A	Glutathione peroxidase
Gh_A06G0119	0.864046	0.995461	Glutathione peroxidase
Gh_D12G0146	0.874401	1.0387	Glutathione peroxidase
Gh_D10G1082	0.933374	1.13035	Glutathione peroxidase
Gh_D09G0471	1.06499	#N/A	Glutathione peroxidase
Gh_D08G2224	1.07817	#N/A	Glutathione peroxidase
Gh_A01G2012	1.46973	#N/A	Glutathione peroxidase
Gh_D11G3271	1.59894	#N/A	Glutathione peroxidase
Gh_D12G2695	1.65413	#N/A	Glutathione peroxidase
Gh_A05G3489	1.7613	#N/A	Glutathione peroxidase
Gh_A06G1602	2.4968	0.715817	Glutathione peroxidase
Gh_D12G0699	#N/A	-2.27946	Glutathione peroxidase
novel.77	-0.828613	#N/A	Glyceraldehyde 3-phosphate dehydrogenase, catalytic domain
Gh_D09G1420	-0.678915	#N/A	Glyceraldehyde 3-phosphate dehydrogenase, catalytic domain
Gh_D09G0331	-0.510695	#N/A	Glyceraldehyde 3-phosphate dehydrogenase, catalytic domain
Gh_A11G2871	-2.60278	-4.55902	Glycoside hydrolase family 16
Gh_D03G1381	-2.10741	#N/A	Glycoside hydrolase family 16
Gh_D03G0483	-1.87686	0.834018	Glycoside hydrolase family 16
Gh_A10G1241	-1.65996	#N/A	Glycoside hydrolase family 16
Gh_D02G1345	-1.49674	-1.41897	Glycoside hydrolase family 16
Gh_D12G2002	-1.48602	1.18484	Glycoside hydrolase family 16
Gh_D07G0107	-1.34822	#N/A	Glycoside hydrolase family 16
Gh_A09G1690	-1.24775	#N/A	Glycoside hydrolase family 16
Gh_D12G1302	-1.23927	#N/A	Glycoside hydrolase family 16
Gh_A02G1381	-1.20361	#N/A	Glycoside hydrolase family 16
Gh_A12G2492	-1.14432	#N/A	Glycoside hydrolase family 16
Gh_A09G0971	-1.13672	#N/A	Glycoside hydrolase family 16
Gh_D11G2348	-1.10311	-1.51173	Glycoside hydrolase family 16
Gh_A12G0322	-1.01886	#N/A	Glycoside hydrolase family 16
Gh_A09G1634	-0.53785	#N/A	Glycoside hydrolase family 16
Gh_A13G1794	-0.49065	#N/A	Glycoside hydrolase family 16
Gh_A03G2114	-0.483387	#N/A	Glycoside hydrolase family 16
Gh_D08G0509	-0.345385	#N/A	Glycoside hydrolase family 16
Gh_D09G1329	0.451502	#N/A	Glycoside hydrolase family 16
Gh_D04G1147	0.469045	-0.475635	Glycoside hydrolase family 16
Gh_D02G1964	0.480507	#N/A	Glycoside hydrolase family 16
Gh_A08G1098	0.489362	0.926969	Glycoside hydrolase family 16
Gh_D07G1703	#N/A	-0.699703	Glycoside hydrolase family 16
Gh_D02G0878	#N/A	-0.657118	Glycoside hydrolase family 16
Gh_D06G1602	#N/A	-0.62948	Glycoside hydrolase family 16
Gh_D12G1840	#N/A	-0.601865	Glycoside hydrolase family 16
Gh_D05G3161	#N/A	-0.599372	Glycoside hydrolase family 16
Gh_D09G0653	#N/A	-0.597565	Glycoside hydrolase family 16
Gh_D12G1438	#N/A	-0.504181	Glycoside hydrolase family 16
Gh_D10G0182	#N/A	-0.487782	Glycoside hydrolase family 16
Gh_A09G0022	#N/A	-0.463468	Glycoside hydrolase family 16
Gh_D05G3875	#N/A	-0.451706	Glycoside hydrolase family 16
Gh_D03G0021	#N/A	-0.415396	Glycoside hydrolase family 16
Gh_D07G0463	#N/A	-0.410972	Glycoside hydrolase family 16
Gh_D10G1564	#N/A	-0.377743	Glycoside hydrolase family 16
Gh_A06G1446	#N/A	-0.357667	Glycoside hydrolase family 16
Gh_D01G1828	#N/A	0.465267	Glycoside hydrolase family 16
Gh_D07G2359	#N/A	0.543641	Glycoside hydrolase family 16
Gh_D02G1480	#N/A	0.633015	Glycoside hydrolase family 16
Gh_A10G1744	#N/A	0.694993	Glycoside hydrolase family 16
Gh_A11G3117	#N/A	0.756584	Glycoside hydrolase family 16
Gh_A07G2014	#N/A	0.797891	Glycoside hydrolase family 16
Gh_D06G0100	#N/A	0.89765	Glycoside hydrolase family 16
Gh_D09G0042	#N/A	0.937327	Glycoside hydrolase family 16
Gh_D05G2354	#N/A	1.05824	Glycoside hydrolase family 16
Gh_A06G1523	#N/A	1.52836	Glycoside hydrolase family 16
Gh_D01G0291	#N/A	2.91632	Glycoside hydrolase family 16
Gh_Sca032195G01	-2.62534	#N/A	Glycoside hydrolase, family 14
Gh_A05G1631	-1.15145	-1.31541	Glycoside hydrolase, family 14
Gh_D02G0220	-0.556676	#N/A	Glycoside hydrolase, family 14
Gh_D08G1133	0.538951	#N/A	Glycoside hydrolase, family 14
Gh_D10G0141	#N/A	-0.724674	Glycoside hydrolase, family 37
Gh_A05G2383	-0.672953	#N/A	Glycosyl transferase, family 20
Gh_D01G2313	0.313412	-0.484463	Glycosyl transferase, family 20
Gh_A02G1466	#N/A	-0.703794	Glycosyl transferase, family 20
Gh_A11G2403	#N/A	-0.700023	Glycosyl transferase, family 20
Gh_D03G0955	#N/A	-0.486457	Glycosyl transferase, family 20
Gh_D11G1768	#N/A	0.703072	Glycosyl transferase, family 20
Gh_D02G2387	#N/A	0.706251	Glycosyl transferase, family 20
Gh_D06G0172	#N/A	0.866875	Glycosyl transferase, family 20
Gh_A05G2113	#N/A	0.886751	Glycosyl transferase, family 20
Gh_D11G2413	#N/A	1.14323	Glycosyl transferase, family 20
Gh_D05G2356	#N/A	1.36182	Glycosyl transferase, family 20
Gh_D11G0279	#N/A	2.13547	Glycosyl transferase, family 20
Gh_D12G2456	#N/A	2.59547	Glycosyl transferase, family 20
Gh_D02G1665	#N/A	2.66974	Glycosyl transferase, family 20
Gh_A09G2334	#N/A	3.07301	Glycosyl transferase, family 20
Gh_D09G1367	#N/A	-0.669391	Glycosyl transferase, family 48
Gh_D07G0235	#N/A	-0.440569	Glycosyl transferase, family 48
Gh_D04G1427	#N/A	-0.3557	Glycosyl transferase, family 48
Gh_A07G2081	#N/A	-0.330258	Glycosyl transferase, family 48
Gh_A05G0850	#N/A	-0.324394	Glycosyl transferase, family 48
Gh_A02G1139	#N/A	0.502608	Glycosyl transferase, family 48
Gh_D08G0582	#N/A	0.528178	Glycosyl transferase, family 48
Gh_A02G0754	#N/A	0.532549	Glycosyl transferase, family 48
Gh_D02G0063	#N/A	1.08193	Glycosyl transferase, family 48
Gh_A07G0146	#N/A	1.13167	Glycosyl transferase, family 48
Gh_D13G1609	#N/A	1.37938	Glycosyl transferase, family 48
Gh_Sca014485G01	#N/A	1.82149	Glycosyl transferase, family 48
Gh_D05G1896	#N/A	1.82354	Glycosyl transferase, family 48
Gh_A01G0280	#N/A	2.78675	Glycosyl transferase, family 48
Gh_D05G1068	#N/A	3.02882	Glycosyl transferase, family 48
Gh_D12G0070	-1.72936	-2.58077	Haem oxygenase-like, multi-helical
Gh_D08G0442	-3.52561	#N/A	Haem peroxidase
Gh_D07G2503	-3.36969	1.29761	Haem peroxidase
Gh_A05G2312	-3.35157	#N/A	Haem peroxidase
Gh_A06G0123	-3.34002	#N/A	Haem peroxidase
Gh_A10G2288	-2.93981	0.661226	Haem peroxidase
Gh_A05G2100	-2.6126	1.23598	Haem peroxidase
Gh_D11G2005	-2.60806	#N/A	Haem peroxidase
Gh_A11G1972	-2.35472	#N/A	Haem peroxidase
Gh_A07G2098	-2.2129	#N/A	Haem peroxidase
Gh_D08G0272	-2.18528	#N/A	Haem peroxidase
Gh_A07G0999	-1.97593	#N/A	Haem peroxidase
Gh_D07G2321	-1.92395	-2.65594	Haem peroxidase
Gh_A08G2338	-1.7716	#N/A	Haem peroxidase
Gh_A11G2071	-1.59665	#N/A	Haem peroxidase
Gh_D03G1482	-1.54892	#N/A	Haem peroxidase
Gh_D08G1639	-1.52193	#N/A	Haem peroxidase
Gh_D13G2154	-1.47859	#N/A	Haem peroxidase
Gh_A01G2094	-1.40215	#N/A	Haem peroxidase
Gh_D05G0807	-1.35198	-1.89839	Haem peroxidase
Gh_A13G0152	-1.34661	#N/A	Haem peroxidase
novel.4046	-1.29133	#N/A	Haem peroxidase
Gh_D13G0976	-1.20745	#N/A	Haem peroxidase
Gh_D10G0605	-1.00258	-1.54646	Haem peroxidase
Gh_A05G3816	-0.978027	#N/A	Haem peroxidase
Gh_A13G0774	-0.937781	-1.00077	Haem peroxidase
Gh_A07G0725	-0.863022	#N/A	Haem peroxidase
Gh_A12G1288	-0.691439	#N/A	Haem peroxidase
Gh_A11G3018	-0.617105	#N/A	Haem peroxidase
Gh_D12G2194	-0.594899	#N/A	Haem peroxidase
novel.4326	-0.551783	#N/A	Haem peroxidase
Gh_Sca008656G01	-0.429342	#N/A	Haem peroxidase
Gh_A09G2381	-0.366107	#N/A	Haem peroxidase
Gh_A07G0563	0.292889	#N/A	Haem peroxidase
Gh_D05G1047	0.350334	#N/A	Haem peroxidase
Gh_D13G0302	0.368901	#N/A	Haem peroxidase
Gh_D05G0227	0.447851	#N/A	Haem peroxidase
novel.3559	0.471425	#N/A	Haem peroxidase
Gh_A12G0197	0.484613	#N/A	Haem peroxidase
Gh_A10G2194	0.486105	-0.512111	Haem peroxidase
Gh_D05G3328	0.533923	#N/A	Haem peroxidase
Gh_A07G0953	0.536898	#N/A	Haem peroxidase
Gh_A03G0303	0.548509	#N/A	Haem peroxidase
Gh_A11G0308	0.555224	#N/A	Haem peroxidase
Gh_A03G1812	0.5564	#N/A	Haem peroxidase
Gh_D11G1797	0.558108	#N/A	Haem peroxidase
Gh_D12G0496	0.56449	#N/A	Haem peroxidase
Gh_D08G0546	0.581386	#N/A	Haem peroxidase
Gh_A12G1169	0.586242	#N/A	Haem peroxidase
Gh_A12G1663	0.5864	#N/A	Haem peroxidase
Gh_D12G2534	0.596139	#N/A	Haem peroxidase
Gh_D10G1332	0.596323	#N/A	Haem peroxidase
Gh_D13G1425	0.60042	-0.516957	Haem peroxidase
Gh_A11G2642	0.609913	-0.577863	Haem peroxidase
Gh_D02G1300	0.611441	#N/A	Haem peroxidase
Gh_D02G1097	0.612022	#N/A	Haem peroxidase
Gh_A02G0220	0.615982	#N/A	Haem peroxidase
Gh_A02G0553	0.624237	#N/A	Haem peroxidase
Gh_D02G0695	0.624793	#N/A	Haem peroxidase
Gh_D08G0426	0.628633	#N/A	Haem peroxidase
Gh_A07G1631	0.632502	#N/A	Haem peroxidase
novel.3392	0.634605	#N/A	Haem peroxidase
Gh_A13G1875	0.6367	#N/A	Haem peroxidase
Gh_D08G1956	0.646004	#N/A	Haem peroxidase
Gh_A12G2084	0.648908	#N/A	Haem peroxidase
Gh_D05G1893	0.655607	#N/A	Haem peroxidase
Gh_D09G2242	0.658578	#N/A	Haem peroxidase
Gh_A09G0978	0.662722	#N/A	Haem peroxidase
Gh_A08G1957	0.666724	0.819664	Haem peroxidase
Gh_D10G2014	0.667548	0.627471	Haem peroxidase
Gh_A06G1604	0.67157	0.559415	Haem peroxidase
Gh_A10G0928	0.672253	#N/A	Haem peroxidase
Gh_A02G0222	0.674681	#N/A	Haem peroxidase
Gh_D03G1513	0.674764	#N/A	Haem peroxidase
Gh_A12G0132	0.675995	0.875845	Haem peroxidase
Gh_A08G2151	0.682284	#N/A	Haem peroxidase
Gh_D10G0144	0.691022	#N/A	Haem peroxidase
Gh_D05G3234	0.708868	#N/A	Haem peroxidase
Gh_D09G1208	0.717013	#N/A	Haem peroxidase
Gh_A08G2385	0.721616	#N/A	Haem peroxidase
Gh_D12G1289	0.724681	#N/A	Haem peroxidase
Gh_D11G3179	0.724891	#N/A	Haem peroxidase
Gh_A07G1545	0.724943	#N/A	Haem peroxidase
Gh_D05G0300	0.7314	#N/A	Haem peroxidase
Gh_A02G0395	0.73285	#N/A	Haem peroxidase
Gh_D01G0713	0.733236	#N/A	Haem peroxidase
Gh_D11G2249	0.748125	#N/A	Haem peroxidase
Gh_D10G1398	0.749547	#N/A	Haem peroxidase
Gh_D07G1899	0.772756	0.911821	Haem peroxidase
Gh_D11G1583	0.77465	#N/A	Haem peroxidase
Gh_A02G1268	0.777467	#N/A	Haem peroxidase
Gh_A06G2102	0.778397	#N/A	Haem peroxidase
Gh_D11G0441	0.781249	#N/A	Haem peroxidase
Gh_D01G0714	0.784181	#N/A	Haem peroxidase
Gh_D08G1378	0.788446	1.29179	Haem peroxidase
Gh_A12G2426	0.793022	-0.503355	Haem peroxidase
Gh_A04G0970	0.799717	#N/A	Haem peroxidase
Gh_D07G0841	0.837232	1.10694	Haem peroxidase
Gh_A11G1242	0.839965	#N/A	Haem peroxidase
Gh_D02G0216	0.840348	#N/A	Haem peroxidase
Gh_A09G1977	0.920675	1.22301	Haem peroxidase
Gh_D11G1389	0.949196	#N/A	Haem peroxidase
Gh_D05G0619	0.950322	#N/A	Haem peroxidase
Gh_D08G1867	0.952249	#N/A	Haem peroxidase
Gh_A04G0599	0.954383	#N/A	Haem peroxidase
Gh_D13G1631	0.956387	#N/A	Haem peroxidase
Gh_D10G1156	0.957337	#N/A	Haem peroxidase
Gh_D10G1338	0.962403	#N/A	Haem peroxidase
Gh_A08G1863	0.969453	#N/A	Haem peroxidase
Gh_D06G1057	0.971002	#N/A	Haem peroxidase
Gh_A06G0738	0.993804	#N/A	Haem peroxidase
Gh_A10G1158	1.00298	#N/A	Haem peroxidase
Gh_D09G2184	1.00362	#N/A	Haem peroxidase
Gh_A13G1850	1.00832	1.67991	Haem peroxidase
Gh_D10G1008	1.00853	#N/A	Haem peroxidase
Gh_A10G1627	1.01819	#N/A	Haem peroxidase
Gh_D01G0280	1.03268	#N/A	Haem peroxidase
Gh_D11G0840	1.03736	#N/A	Haem peroxidase
Gh_D02G2150	1.04013	#N/A	Haem peroxidase
Gh_A08G1784	1.08392	0.942934	Haem peroxidase
Gh_A06G1111	1.08486	#N/A	Haem peroxidase
Gh_D11G1628	1.08937	#N/A	Haem peroxidase
Gh_A05G1708	1.09568	1.2741	Haem peroxidase
Gh_D07G1829	1.132	0.686003	Haem peroxidase
Gh_A08G0329	1.14485	#N/A	Haem peroxidase
Gh_A09G0463	1.14671	#N/A	Haem peroxidase
Gh_A08G0714	1.15954	#N/A	Haem peroxidase
Gh_D08G0180	1.1677	#N/A	Haem peroxidase
Gh_D08G2680	1.1712	#N/A	Haem peroxidase
Gh_A05G2401	1.17659	#N/A	Haem peroxidase
Gh_D06G1339	1.17775	#N/A	Haem peroxidase
Gh_A10G2124	1.19956	#N/A	Haem peroxidase
Gh_D06G0324	1.20941	#N/A	Haem peroxidase
Gh_D09G0578	1.21258	#N/A	Haem peroxidase
Gh_A08G0460	1.22083	0.609274	Haem peroxidase
Gh_A01G0269	1.23082	#N/A	Haem peroxidase
Gh_A06G1643	1.25368	#N/A	Haem peroxidase
Gh_D06G0832	1.25406	1.6973	Haem peroxidase
Gh_D04G1204	1.27429	1.03461	Haem peroxidase
Gh_D08G2695	1.41758	#N/A	Haem peroxidase
Gh_D02G1069	1.42067	#N/A	Haem peroxidase
Gh_D04G0130	1.42649	1.08763	Haem peroxidase
Gh_D02G1997	1.48194	#N/A	Haem peroxidase
novel.5257	1.52458	#N/A	Haem peroxidase
Gh_A06G0716	1.54239	1.68793	Haem peroxidase
Gh_A03G0944	1.55579	#N/A	Haem peroxidase
Gh_A10G2140	1.61211	#N/A	Haem peroxidase
Gh_D08G0832	1.62061	1.12289	Haem peroxidase
Gh_A02G0542	1.64837	#N/A	Haem peroxidase
Gh_A13G2342	1.67115	#N/A	Haem peroxidase
Gh_D11G1986	1.69371	#N/A	Haem peroxidase
Gh_D08G2420	1.7281	1.02339	Haem peroxidase
Gh_D10G1158	1.73759	#N/A	Haem peroxidase
Gh_D10G1881	1.7385	#N/A	Haem peroxidase
Gh_D06G1956	1.75132	#N/A	Haem peroxidase
Gh_D07G0046	1.78273	1.02097	Haem peroxidase
Gh_A13G0351	1.87015	#N/A	Haem peroxidase
novel.4138	1.88595	#N/A	Haem peroxidase
Gh_A08G0954	1.91412	#N/A	Haem peroxidase
Gh_A09G1976	2.05593	#N/A	Haem peroxidase
Gh_D12G1404	2.06596	#N/A	Haem peroxidase
Gh_D07G0139	2.06635	2.29235	Haem peroxidase
Gh_A02G1734	2.09921	#N/A	Haem peroxidase
Gh_D04G1513	2.13934	2.37456	Haem peroxidase
Gh_D02G1327	2.20348	#N/A	Haem peroxidase
Gh_A04G1396	2.25342	2.11431	Haem peroxidase
Gh_A08G2322	2.29607	#N/A	Haem peroxidase
Gh_D12G1577	2.29631	#N/A	Haem peroxidase
Gh_A04G1322	2.34262	#N/A	Haem peroxidase
Gh_A02G1735	2.36964	#N/A	Haem peroxidase
Gh_A08G1806	2.47193	3.64874	Haem peroxidase
Gh_D03G1120	2.62131	5.24395	Haem peroxidase
Gh_D02G1254	2.76382	2.01197	Haem peroxidase
Gh_D05G3256	2.78947	0.764153	Haem peroxidase
Gh_A13G2341	2.79594	1.36739	Haem peroxidase
Gh_D08G2167	2.99689	7.7038	Haem peroxidase
novel.7438	3.02675	-0.878649	Haem peroxidase
Gh_A07G0935	3.17904	5.57917	Haem peroxidase
Gh_D08G2225	3.1925	#N/A	Haem peroxidase
Gh_D07G1013	3.43295	6.31388	Haem peroxidase
Gh_A13G1798	3.43731	#N/A	Haem peroxidase
Gh_D13G2160	3.89345	#N/A	Haem peroxidase
Gh_A03G0424	4.29562	6.48272	Haem peroxidase
Gh_D05G0879	4.336	#N/A	Haem peroxidase
Gh_A05G3993	#N/A	-1.67369	Haem peroxidase
Gh_D09G2440	#N/A	-1.65752	Haem peroxidase
Gh_D04G1224	#N/A	-1.57209	Haem peroxidase
Gh_D03G1748	#N/A	-1.56324	Haem peroxidase
Gh_D08G1558	#N/A	-1.54522	Haem peroxidase
Gh_D03G1327	#N/A	-1.47688	Haem peroxidase
Gh_D08G2042	#N/A	-1.45388	Haem peroxidase
Gh_D05G1813	#N/A	-1.44612	Haem peroxidase
Gh_D11G1500	#N/A	-1.42547	Haem peroxidase
Gh_D03G1706	#N/A	-1.30527	Haem peroxidase
Gh_A11G2922	#N/A	-1.23312	Haem peroxidase
Gh_A07G2110	#N/A	-1.20604	Haem peroxidase
Gh_D11G3255	#N/A	-1.20391	Haem peroxidase
Gh_A04G1123	#N/A	-1.19707	Haem peroxidase
Gh_D04G1677	#N/A	-1.19142	Haem peroxidase
Gh_A05G0094	#N/A	-1.18862	Haem peroxidase
Gh_D04G1736	#N/A	-1.16339	Haem peroxidase
novel.4836	#N/A	-1.10022	Haem peroxidase
novel.8962	#N/A	-1.09479	Haem peroxidase
Gh_A03G1983	#N/A	-1.01755	Haem peroxidase
novel.2037	#N/A	-1.01733	Haem peroxidase
Gh_D11G0871	#N/A	-1.01301	Haem peroxidase
Gh_D04G1223	#N/A	-0.951033	Haem peroxidase
Gh_A03G0243	#N/A	-0.922306	Haem peroxidase
Gh_A12G1441	#N/A	-0.897752	Haem peroxidase
Gh_D12G1978	#N/A	-0.893687	Haem peroxidase
Gh_D01G0496	#N/A	-0.890843	Haem peroxidase
Gh_A08G1683	#N/A	-0.878966	Haem peroxidase
Gh_A06G0111	#N/A	-0.87443	Haem peroxidase
Gh_A06G0689	#N/A	-0.868742	Haem peroxidase
Gh_A12G1314	#N/A	-0.858164	Haem peroxidase
Gh_A05G1254	#N/A	-0.824777	Haem peroxidase
Gh_D05G2098	#N/A	-0.820484	Haem peroxidase
Gh_A05G2622	#N/A	-0.789509	Haem peroxidase
novel.3438	#N/A	-0.769589	Haem peroxidase
Gh_D12G1559	#N/A	-0.758113	Haem peroxidase
Gh_A05G2004	#N/A	-0.749994	Haem peroxidase
Gh_D03G0246	#N/A	-0.749255	Haem peroxidase
Gh_D03G0856	#N/A	0.403735	Inositol oxygenase
Gh_A05G2246	#N/A	0.767095	Inositol oxygenase
Gh_D11G1675	#N/A	0.807666	Inositol oxygenase
Gh_A06G1341	#N/A	0.852225	Inositol oxygenase
Gh_D11G1818	#N/A	0.927071	Inositol oxygenase
Gh_D12G0394	#N/A	1.66106	Inositol oxygenase
Gh_D02G1553	-1.39376	#N/A	Kinesin motor domain
Gh_A12G2368	-1.35237	#N/A	Kinesin motor domain
Gh_D11G2376	-1.34756	#N/A	Kinesin motor domain
Gh_D13G0195	-1.34686	1.56678	Kinesin motor domain
Gh_A05G1539	-1.33229	#N/A	Kinesin motor domain
Gh_D03G0343	-1.30765	#N/A	Kinesin motor domain
Gh_A03G0666	-1.28868	#N/A	Kinesin motor domain
Gh_A05G2724	-1.28393	0.7829	Kinesin motor domain
Gh_A11G1434	-1.224	#N/A	Kinesin motor domain
novel.915	-1.20992	#N/A	Kinesin motor domain
novel.1699	-1.20648	#N/A	Kinesin motor domain
Gh_A09G1691	-1.1952	#N/A	Kinesin motor domain
Gh_D08G2043	-1.12443	#N/A	Kinesin motor domain
Gh_A08G1387	-1.1137	#N/A	Kinesin motor domain
Gh_A13G0500	-1.11281	-0.642537	Kinesin motor domain
Gh_D07G2062	-1.08615	#N/A	Kinesin motor domain
Gh_A10G0565	-1.06748	-1.7585	Kinesin motor domain
Gh_A13G1452	-1.04989	#N/A	Kinesin motor domain
Gh_D03G0436	-1.04859	0.766006	Kinesin motor domain
Gh_D13G2373	-1.04166	#N/A	Kinesin motor domain
Gh_A01G1681	-1.04147	#N/A	Kinesin motor domain
Gh_A10G0146	-1.02586	#N/A	Kinesin motor domain
Gh_D13G2037	-1.02378	#N/A	Kinesin motor domain
Gh_D11G0214	-0.983377	#N/A	Kinesin motor domain
Gh_D05G2235	-0.980183	0.829455	Kinesin motor domain
Gh_A11G3132	-0.946308	-1.41133	Kinesin motor domain
Gh_A12G2148	-0.919382	#N/A	Kinesin motor domain
Gh_A10G0821	-0.912	#N/A	Kinesin motor domain
Gh_D03G0412	-0.90885	#N/A	Kinesin motor domain
novel.5796	-0.89915	#N/A	Kinesin motor domain
Gh_D11G1346	-0.876936	#N/A	Kinesin motor domain
Gh_A05G2945	-0.870632	-0.647951	Kinesin motor domain
Gh_A02G1729	-0.824232	#N/A	Kinesin motor domain
Gh_A08G1685	-0.542094	#N/A	Kinesin motor domain
Gh_D05G1828	-0.471728	#N/A	Kinesin motor domain
Gh_D04G0481	-0.515911	#N/A	Lipoxygenase, C-terminal
Gh_A06G1944	-0.50293	#N/A	Lipoxygenase, C-terminal
Gh_D11G3099	-0.473306	#N/A	Lipoxygenase, C-terminal
Gh_A06G1389	0.407216	#N/A	Lipoxygenase, C-terminal
Gh_D04G2024	#N/A	1.1068	Malate synthase
Gh_A03G0199	-0.819258	-1.01429	Malic enzyme, NAD-binding
Gh_A11G1910	-0.719242	-0.669771	Malic enzyme, NAD-binding
Gh_D10G2555	-0.680953	#N/A	Malic enzyme, NAD-binding
Gh_A08G2202	0.588183	#N/A	Manganese/iron superoxide dismutase, C-terminal
Gh_D05G1700	0.667359	#N/A	Manganese/iron superoxide dismutase, C-terminal
Gh_A05G3948	0.696517	#N/A	Manganese/iron superoxide dismutase, C-terminal
Gh_D01G0341	4.0727	#N/A	Manganese/iron superoxide dismutase, C-terminal
Gh_A04G0744	#N/A	-1.07642	Manganese/iron superoxide dismutase, C-terminal
Gh_D04G1957	#N/A	-0.785697	Manganese/iron superoxide dismutase, C-terminal
novel.3560	0.966075	1.18319	Manganese/iron superoxide dismutase, N-terminal
Gh_A05G0748	3.73117	5.87199	Manganese/iron superoxide dismutase, N-terminal
Gh_Sca004990G01	-0.507558	#N/A	Mannose-6-phosphate isomerase, type I
Gh_A10G1135	0.425496	#N/A	Microtubule-associated protein 70
Gh_D11G2287	-1.82766	#N/A	Multicopper oxidase, type 1
Gh_D10G2577	-1.50229	1.12714	Multicopper oxidase, type 1
Gh_D07G1077	-1.52251	-1.97537	Multicopper oxidase, type 2
Gh_D13G2238	-1.38142	1.47384	Multicopper oxidase, type 2
Gh_D04G1221	-1.25925	-1.00659	Multicopper oxidase, type 2
Gh_A10G1722	-2.33186	#N/A	Multicopper oxidase, type 3
Gh_A13G1788	-1.60048	#N/A	Multicopper oxidase, type 3
Gh_D08G2086	-1.39625	#N/A	Multicopper oxidase, type 3
novel.2669	-0.43466	#N/A	Multicopper oxidase, type 3
Gh_A11G1562	0.330496	#N/A	Multicopper oxidase, type 3
Gh_A03G1718	0.449791	#N/A	Multicopper oxidase, type 3
Gh_A04G0320	0.470248	#N/A	Multicopper oxidase, type 3
Gh_A05G2685	0.550114	#N/A	Multicopper oxidase, type 3
Gh_D04G0688	#N/A	2.39175	Myo-inositol-1-phosphate synthase
Gh_D10G1882	0.913224	-0.502486	NADPH oxidase Respiratory burst
Gh_D01G0281	1.61086	#N/A	NADPH oxidase Respiratory burst
Gh_A09G1611	#N/A	-1.89296	NADPH oxidase Respiratory burst
Gh_D12G0806	#N/A	-0.950689	NADPH oxidase Respiratory burst
Gh_D06G0205	#N/A	-0.750199	NADPH oxidase Respiratory burst
Gh_A02G1426	-1.23521	-1.15317	NADPH-dependent FMN reductase-like
Gh_A10G0763	-0.918582	0.941727	NADPH-dependent FMN reductase-like
Gh_D03G1382	-0.599514	-0.526226	Nitrite/sulphite reductase 4Fe-4S domain
Gh_A03G0798	-0.449775	#N/A	Nitronate monooxygenase
Gh_A02G1066	0.313155	#N/A	Nitronate monooxygenase
Gh_D09G1302	0.46632	-0.539758	Oxidoreductase, molybdopterin-binding domain
Gh_A09G1075	-0.645569	#N/A	Oxidoreductase, N-terminal
Gh_A08G0711	-2.45231	-1.06715	Oxoglutarate/iron-dependent dioxygenase
Gh_D02G0992	-2.32868	1.37664	Oxoglutarate/iron-dependent dioxygenase
Gh_D01G1930	-2.08559	#N/A	Oxoglutarate/iron-dependent dioxygenase
Gh_A11G0203	-2.02577	#N/A	Oxoglutarate/iron-dependent dioxygenase
Gh_A12G2493	-1.82961	#N/A	Oxoglutarate/iron-dependent dioxygenase
Gh_D04G0694	-1.45206	#N/A	Oxoglutarate/iron-dependent dioxygenase
Gh_D04G1715	-1.36557	#N/A	Oxoglutarate/iron-dependent dioxygenase
Gh_A08G1344	-1.2489	#N/A	Oxoglutarate/iron-dependent dioxygenase
Gh_A07G1853	-1.17757	#N/A	Oxoglutarate/iron-dependent dioxygenase
Gh_D09G0920	-1.06346	#N/A	Oxoglutarate/iron-dependent dioxygenase
Gh_A10G0698	-1.04503	-1.42146	Oxoglutarate/iron-dependent dioxygenase
Gh_D05G2431	-1.03397	#N/A	Oxoglutarate/iron-dependent dioxygenase
Gh_A01G0420	-0.719182	#N/A	Oxoglutarate/iron-dependent dioxygenase
Gh_D02G1346	-0.7181	#N/A	Oxoglutarate/iron-dependent dioxygenase
Gh_A02G0294	-0.664708	#N/A	Oxoglutarate/iron-dependent dioxygenase
Gh_A13G0557	-0.622725	#N/A	Oxoglutarate/iron-dependent dioxygenase
Gh_A03G1124	-0.610521	#N/A	Oxoglutarate/iron-dependent dioxygenase
Gh_D04G2022	-0.563853	#N/A	Oxoglutarate/iron-dependent dioxygenase
Gh_A05G1709	-0.558487	#N/A	Oxoglutarate/iron-dependent dioxygenase
Gh_D11G1914	-0.496291	#N/A	Oxoglutarate/iron-dependent dioxygenase
Gh_D13G1129	-0.484007	0.794075	Oxoglutarate/iron-dependent dioxygenase
Gh_A07G2011	-0.420525	-0.413058	Oxoglutarate/iron-dependent dioxygenase
Gh_D02G0463	-0.384052	#N/A	Oxoglutarate/iron-dependent dioxygenase
Gh_A03G1560	-0.31577	#N/A	Oxoglutarate/iron-dependent dioxygenase
Gh_A11G2619	0.351261	#N/A	Oxoglutarate/iron-dependent dioxygenase
Gh_A07G1614	0.358858	#N/A	Oxoglutarate/iron-dependent dioxygenase
Gh_D03G1449	0.433621	#N/A	Oxoglutarate/iron-dependent dioxygenase
Gh_D06G1730	0.440905	#N/A	Oxoglutarate/iron-dependent dioxygenase
Gh_D12G1174	0.444157	#N/A	Oxoglutarate/iron-dependent dioxygenase
Gh_A02G0367	0.454485	1.19379	Oxoglutarate/iron-dependent dioxygenase
Gh_A02G1295	0.456289	#N/A	Oxoglutarate/iron-dependent dioxygenase
Gh_A11G3163	0.471065	#N/A	Oxoglutarate/iron-dependent dioxygenase
Gh_D10G1401	0.482574	0.485595	Oxoglutarate/iron-dependent dioxygenase
Gh_A12G0785	0.492037	#N/A	Oxoglutarate/iron-dependent dioxygenase
Gh_D11G2927	0.499758	#N/A	Oxoglutarate/iron-dependent dioxygenase
Gh_A13G0239	0.519279	#N/A	Oxoglutarate/iron-dependent dioxygenase
Gh_D05G0391	0.543034	#N/A	Oxoglutarate/iron-dependent dioxygenase
Gh_D07G0638	0.559382	#N/A	Oxoglutarate/iron-dependent dioxygenase
Gh_D11G3082	0.561986	#N/A	Oxoglutarate/iron-dependent dioxygenase
Gh_D08G2033	0.577301	#N/A	Oxoglutarate/iron-dependent dioxygenase
Gh_A05G3992	-1.63366	0.860986	PF00067:Cytochrome P450
Gh_A05G1959	-1.60438	-1.27622	PF00067:Cytochrome P450
Gh_D03G0141	-1.55721	-0.793514	PF00067:Cytochrome P450
Gh_A01G1487	-0.794012	#N/A	PF00067:Cytochrome P450
Gh_A05G2115	-0.675382	-0.821464	PF00067:Cytochrome P450
Gh_D04G0053	0.416815	#N/A	PF00067:Cytochrome P450
novel.1754	0.712644	#N/A	PF00141:Peroxidase
Gh_D12G2260	0.745148	0.713193	PF00141:Peroxidase
Gh_A11G0380	0.747409	0.478832	PF00141:Peroxidase
Gh_Sca081609G01	0.762539	#N/A	PF00141:Peroxidase
Gh_D07G2137	0.93177	#N/A	PF00141:Peroxidase
novel.7705	1.66571	#N/A	PF00141:Peroxidase
Gh_A10G0299	2.26073	#N/A	PF00141:Peroxidase
Gh_D09G1706	#N/A	-3.12262	PF00141:Peroxidase
Gh_A12G1383	0.894715	0.872023	PF00199:Catalase|PF06628:Catalase-related immune-responsive
Gh_A07G0398	#N/A	-0.568282	PF00534:Glycosyl transferases group 1|PF00862:Sucrose synthase
Gh_A12G2370	#N/A	1.4178	PF00722:Glycosyl hydrolases family 16|PF06955:Xyloglucan endo-transglycosylase (XET) C-terminus
Gh_A10G1163	#N/A	-0.64458	PF00862:Sucrose synthase
Gh_A01G0141	#N/A	0.484178	PF00862:Sucrose synthase
Gh_D08G1892	#N/A	1.05827	PF00862:Sucrose synthase
Gh_A04G0228	#N/A	-0.673395	PF00982:Glycosyltransferase family 20
Gh_A06G0212	#N/A	-0.626362	PF01274:Malate synthase
Gh_A07G0774	#N/A	1.21296	PF02358:Trehalose-phosphatase
Gh_D05G1663	#N/A	0.647774	PF03214:Reversibly glycosylated polypeptide
Gh_A12G1994	#N/A	-0.626524	PF03552:Cellulose synthase
Gh_D07G2235	#N/A	0.513747	PF03552:Cellulose synthase
Gh_D12G1468	#N/A	1.17812	PF03552:Cellulose synthase
Gh_A09G1310	#N/A	-0.567912	PF03552:Cellulose synthase|PF13855:Leucine rich repeat
Gh_D05G1895	#N/A	2.67064	PF03552:Cellulose synthase|PF13855:Leucine rich repeat
Gh_D08G1682	-1.44487	-0.629434	PF06955:Xyloglucan endo-transglycosylase (XET) C-terminus|PF00722:Glycosyl hydrolases family 16
Gh_A01G1634	#N/A	0.437745	PF14288:1,3-beta-glucan synthase subunit FKS1, domain-1|PF02364:1,3-beta-glucan synthase component
Gh_D07G2345	-1.35335	#N/A	PF16796:Microtubule binding|PF00307:Calponin homology (CH) domain|PF00225:Kinesin motor domain
Gh_D01G0972	-1.286	#N/A	Reversibly glycosylated polypeptide family
Gh_A01G0245	#N/A	-0.575704	Reversibly glycosylated polypeptide family
Gh_A13G1792	#N/A	-0.568785	Reversibly glycosylated polypeptide family
Gh_A03G2152	#N/A	0.535433	Reversibly glycosylated polypeptide family
Gh_D13G0628	#N/A	0.583685	Reversibly glycosylated polypeptide family
Gh_A03G1496	#N/A	0.789645	Reversibly glycosylated polypeptide family
Gh_A11G0090	#N/A	1.30516	Reversibly glycosylated polypeptide family
Gh_D13G1654	#N/A	1.50629	Reversibly glycosylated polypeptide family
Gh_D06G0091	#N/A	1.79573	Reversibly glycosylated polypeptide family
Gh_D06G0090	#N/A	2.80678	Reversibly glycosylated polypeptide family
Gh_A08G1958	-0.768547	#N/A	Riboflavin synthase-like beta-barrel
Gh_A02G1788	-0.593433	#N/A	Riboflavin synthase-like beta-barrel
Gh_D07G0380	-0.638526	#N/A	Ribose 5-phosphate isomerase, type A
Gh_D05G0079	-0.453052	#N/A	Ribose 5-phosphate isomerase, type A
Gh_D09G1213	-0.715303	#N/A	Rieske [2Fe-2S] iron-sulphur domain
Gh_A08G1891	-0.692206	#N/A	Rieske [2Fe-2S] iron-sulphur domain
Gh_A05G2211	-0.494469	#N/A	Rieske [2Fe-2S] iron-sulphur domain
Gh_A05G0375	-0.778108	#N/A	Rubrerythrin
Gh_D06G0864	-0.766801	#N/A	Rubrerythrin
Gh_D10G0300	-1.1858	#N/A	Squalene epoxidase
Gh_A01G2017	0.35241	#N/A	Squalene epoxidase
Gh_A11G2920	-0.950169	#N/A	Sucrose synthase
Gh_D10G2490	-0.624317	#N/A	Sucrose synthase
Gh_D13G0263	-0.619612	#N/A	Sucrose synthase
Gh_A13G1142	0.386787	-0.616477	Sucrose synthase
Gh_D03G1000	0.524455	#N/A	Sucrose synthase
Gh_D10G2056	0.52607	-0.86068	Sucrose synthase
Gh_D13G2156	0.541326	0.506257	Sucrose synthase
Gh_A06G1277	#N/A	-0.6074	Sucrose synthase
Gh_A03G0657	#N/A	-0.537761	Sucrose synthase
novel.5554	#N/A	0.427584	Sucrose synthase
Gh_D06G1578	#N/A	0.434115	Sucrose synthase
Gh_A11G0751	#N/A	0.711696	Sucrose synthase
Gh_D02G1805	#N/A	0.714656	Sucrose synthase
Gh_A12G2228	#N/A	0.717232	Sucrose synthase
Gh_A04G1469	#N/A	0.920946	Sucrose synthase
Gh_A09G1575	#N/A	0.939258	Sucrose synthase
Gh_A03G1495	#N/A	0.973328	Sucrose synthase
Gh_A13G1311	#N/A	1.59325	Sucrose synthase
Gh_A03G1667	#N/A	1.7755	Sucrose synthase
Gh_D05G1599	#N/A	-0.641102	Sucrose-phosphatase, C-terminal
Gh_D06G2297	-2.36943	#N/A	Trehalose-phosphatase
Gh_D03G1637	-1.82837	#N/A	Trehalose-phosphatase
Gh_A10G1382	-1.59151	#N/A	Trehalose-phosphatase
Gh_D11G2286	-1.57494	#N/A	Trehalose-phosphatase
Gh_D10G1249	-1.47157	#N/A	Trehalose-phosphatase
Gh_A13G1673	-1.1204	0.654336	Trehalose-phosphatase
Gh_D02G1110	-0.555792	#N/A	Trehalose-phosphatase
Gh_A05G0624	-0.520878	#N/A	Trehalose-phosphatase
Gh_D10G2013	#N/A	-0.730127	Trehalose-phosphatase
Gh_D05G2912	#N/A	-0.678261	Trehalose-phosphatase
Gh_A03G1432	#N/A	-0.529936	Trehalose-phosphatase
Gh_D06G0825	#N/A	-0.506052	Trehalose-phosphatase
Gh_D02G0797	#N/A	0.517529	Trehalose-phosphatase
Gh_D08G2673	#N/A	0.535566	Trehalose-phosphatase
Gh_A08G2395	#N/A	1.40135	Trehalose-phosphatase
Gh_D05G0336	#N/A	1.43632	Trehalose-phosphatase
Gh_D02G2083	#N/A	1.5283	Trehalose-phosphatase
Gh_D13G1655	#N/A	2.3638	Trehalose-phosphatase
Gh_A12G2622	#N/A	5.37889	Trehalose-phosphatase
Gh_D01G2343	-0.67153	#N/A	UDP-glucose/GDP-mannose dehydrogenase, N-terminal
Gh_D11G1719	0.263485	#N/A	Uncharacterised domain, di-copper centre
Gh_A12G2669	0.512789	0.643113	Uncharacterised domain, di-copper centre
Gh_D12G2449	#N/A	-0.650151	Xyloglucan endo-transglycosylase, C-terminal
Gh_D09G0992	#N/A	0.593291	Xyloglucan endo-transglycosylase, C-terminal
