# Supplementary material for: Comparative Phenotypic and Transcriptomic Analysis Reveals Key Responses of Upland Cotton to Salinity Stress During Postgermination
Source: Front Plant Sci. 2021 Apr 13;12:639104. doi: 10.3389/fpls.2021.639104 (PMC8076740; doi:10.3389/fpls.2021.639104)
Supplement: Supplementary Table 5 — Expression of TF and ROS related genes. [file Table_5.xlsx]

## Sheet: Sheet1
TABLE S5 FPKM value of TF and ROS related genes in ST and SS during salinity stress
	TF genes	FPKM		Fold change (NaCl/CK)		FPKM		Fold change (NaCl/CK)
		SS-NaCl	SS-CK			ST-NaCl	ST-CK
ERF/AP2	Gh_A08G1501:ERF1A	2.30385	0.849176	2.71304		1.91123	0.587766	3.25168
	Gh_D05G2316:ERF114	1.2323	0.684643	1.79992		1.98898	0.271275	7.33196
	Gh_A10G1437:ERF86	3.27049	1.83847	1.77892		2.28695	0.873933	2.61684
	Gh_D06G1197:ERF112	0.630574	0.377971	1.66831		0.962763	0.162837	5.91245
	Gh_D04G1369:ERF113	45.7293	31.293	1.46132		49.8914	28.4527	1.75348
	Gh_D08G1225:ERF61	7.42928	5.86592	1.26652		9.73015	4.98458	1.95205
	Gh_D08G1801:ERF5	1.30764	1.28099	1.0208		1.19934	0.273545	4.38443
	Gh_A06G0174:ERF8	6.64025	6.55996	1.01224		5.76063	2.13231	2.70159
	Gh_A08G1242:ERF34	1.72821	1.81376	0.952831		1.75194	3.79783	0.4613
	Gh_A07G0251:ERF3	10.5715	11.4029	0.927083		13.8966	3.87587	3.58541
	Gh_A02G1312:ABR1	2.79268	3.05612	0.913798		1.92757	0.78339	2.46054
	Gh_D06G0642:DREB3	1.95162	2.15628	0.905086		2.09539	0.812887	2.57771
	Gh_A03G0524:ERF105	60.4244	67.6278	0.893485		43.113	11.9424	3.61009
	Gh_D08G0894:AIL5	9.8546	11.2155	0.878662		13.0302	8.18831	1.59132
	Gh_D05G2406:ERF21	2.30617	2.75519	0.837029		2.96701	0.634695	4.6747
	Gh_A05G1961:RAP2-4	45.4708	54.4574	0.834979		43.0925	30.7272	1.40242
	Gh_A04G0305:ERF4	22.8368	27.359	0.834709		33.5578	10.8818	3.08383
	Gh_A09G2077:RAP2-3	164.844	217.23	0.758846		229.965	143.05	1.60758
	Gh_A03G1376:ERF9	22.1447	31.005	0.714228		29.0165	10.297	2.81795
	Gh_A13G0468:ERF118	3.41712	5.19559	0.657696		4.1076	3.10839	1.32145
	Gh_D03G0342:ERF60	9.66477	16.1924	0.596871		11.5283	13.236	0.870981
	Gh_D05G1351:RAP2-12	46.2904	85.6913	0.5402		53.9138	45.6524	1.18096
	Gh_A10G0760:TINY	17.3195	36.8184	0.470403		22.0499	16.0972	1.3698
	Gh_D06G0817:ERF17	0.654825	1.54576	0.423626		4.17132	0.136157	30.6361
	Gh_D08G2044:ERF1B	1.45685	3.75738	0.38773		3.97014	0.722984	5.49132
	Gh_D07G0442:ERF2	13.3998	35.8368	0.373911		9.76952	17.4343	0.560362
	Gh_D11G0427:ERF106	1.40599	5.8023	0.242315		2.84864	2.19732	1.29642
	Gh_D05G2222:ERF12	0.522257	2.39746	0.217837		3.13763	0.740957	4.23457
	Gh_A08G0371:ERF71	6.20942	28.6512	0.216725		6.41336	7.08653	0.905007
	Gh_D11G0085:DREB1D	0.1173	0.613627	0.191159		1.91624	0.174337	10.9916
	Gh_D10G0272:ERF91	0.42943	2.38243	0.180249		0.75143	0.971754	0.773272
bZIP	Gh_D11G1317:bZIP25	12.5036	8.09678	1.54427		8.96443	6.88074	1.30283
	Gh_A07G1171:bZIP53	42.9578	59.3091	0.724304		50.3514	54.1395	0.930031
	Gh_D04G0051:bZIP60	22.3549	16.8034	1.33038		20.1304	16.0035	1.25787
	Gh_D01G0423:bZIP61	12.1163	23.5965	0.513479		20.8052	30.4525	0.683202
	Gh_A09G0903:TGA21	6.60672	14.6158	0.452025		7.13471	11.9278	0.59816
	Gh_D05G2495:ABF2	3.40762	2.20435	1.54586		4.73188	1.51578	3.12174
	Gh_A12G0212:ABF3	14.0042	15.0676	0.92943		15.0756	10.1615	1.4836
	Gh_A09G0637:bZIP1	15.7911	18.3936	0.858514		20.3558	8.64622	2.35429
	Gh_A07G1601:bZIP43	6.01799	6.0864	0.988761		6.22429	3.14179	1.98113
	Gh_D11G2561:CPRF2	2.58198	4.48343	0.575893		4.1979	3.55951	1.17935
	Gh_A10G0769:TGA4	2.71849	5.76994	0.471147		2.41539	2.81793	0.85715
MYB	Gh_A03G0881:APL	6.06046	9.78886	0.619118		5.44187	9.09175	0.59855
	Gh_A01G1564:MYB108	0.550618	0.540006	1.01965		1.00358	0.222377	4.51295
	Gh_A07G1162:MYB12	0.936022	0.349062	2.68153		0.219257	0.136017	1.61199
	Gh_A02G0430:MYB305	0.985755	0.286883	3.43608		0.891051	0.112095	7.94904
	Gh_D09G0148:MYB306	6.12589	7.94835	0.770712		9.14375	14.0889	0.649005
	Gh_A09G0319:MYB315	8.33576	16.0597	0.519048		10.6231	13.3963	0.792985
	Gh_D05G2173:MYB39	1.18905	0.18121	6.56174		0.717665	0.0414294	17.3226
	Gh_D10G1559:MYB4	4.71431	5.06603	0.930574		2.8002	0.656281	4.26678
	Gh_D05G2502:MYB44	3.62343	3.12966	1.15777		4.29099	2.02427	2.11977
	Gh_D13G2393:MYB48	2.82751	8.12555	0.347978		2.97584	6.55697	0.453844
	Gh_D04G1055:MYBAS1	0.949868	3.72042	0.255312		0.895701	1.17155	0.764542
NAC	Gh_D05G3474:NAC72	1.75775	1.16817	1.50471		2.37105	0.231039	10.2626
	Gh_D06G1146:NAC98	0.40864	0.533018	0.766654		0.776253	0.124129	6.25358
	Gh_D11G2469:NAM-2	7.51576	6.15679	1.22073		9.13076	2.75969	3.30862
	Gh_A08G2289:SMB	1.93219	1.96012	0.985749		2.7045	0.865399	3.12514
	Gh_A12G1505:NAC29	1.13093	1.17792	0.960106		2.23464	0.778348	2.87101
	Gh_A05G3310:NAC81	10.8345	11.059	0.979695		6.86433	2.57264	2.66821
	Gh_A02G0150:NAC94	0.755918	0.142243	5.31425		0.25345	0.104658	2.42169
	Gh_D09G1773:NAC62	17.8502	19.732	0.904629		10.7514	4.45159	2.41518
	Gh_A02G0749:NAC2	3.28554	1.23624	2.65769		3.83081	1.70711	2.24404
	Gh_D11G2467:NAC100	3.71946	7.03822	0.528466		4.54143	2.12041	2.14177
	Gh_D07G2341:NAC83	12.2907	14.055	0.874478		13.8476	7.06615	1.95971
	Gh_A07G1811:NAC91	2.41683	2.1373	1.13078		2.80032	1.46074	1.91706
	Gh_D11G0160:NTL9	11.7104	13.7921	0.849067		10.2486	6.86353	1.49319
	Gh_A01G0497:NAC56	3.03564	3.66002	0.829407		2.86031	5.11007	0.559739
	Gh_D08G2446:NAC86	0.451349	1.15504	0.390766		0.450638	0.805423	0.559505
	Gh_A07G1948:NAC21	0.0941377	0.788621	0.11937		0.107303	0.773055	0.138803
WRKY	Gh_D11G1536:WRKY1	4.697	6.391	0.73494		4.84489	4.61696	1.04937
	Gh_A10G0054:WRKY14	0.515648	1.29734	0.397465		0.771149	1.22938	0.627266
	Gh_D07G0318:WRKY18	0.83312	0.0249568	33.3825		0.695248	0.192392	3.6137
	Gh_A12G1116:WRKY23	1.03632	0.706814	1.46618		0.816351	0.15231	5.35979
	Gh_A05G3283:WRKY28	0.614553	0.0639224	9.61405		0.49857	0.316006	1.57772
	Gh_D03G0682:WRKY29	1.51098	0.379386	3.98269		0.585864	0.803043	0.729556
	Gh_Sca005978G01:WRKY33	15.3715	19.1952	0.800799		8.36546	3.86406	2.16494
	Gh_D06G1966:WRKY40	4.70222	3.72046	1.26388		2.48646	0.588661	4.22392
	Gh_A08G2417:WRKY41	26.9285	35.7348	0.753566		10.6368	6.78858	1.56686
	Gh_D08G1424:WRKY43	0.701878	0.106661	6.58045		0.196944	0.01	19.6944
	Gh_D07G1384:WRKY46	3.84727	4.32387	0.889776		2.47905	0.649727	3.81552
	Gh_A07G1198:WRKY47	2.47397	3.6149	0.684382		2.81882	1.98676	1.4188
	Gh_A02G0541:WRKY48	7.59516	5.59878	1.35657		6.20753	3.61894	1.71529
	Gh_A12G2121:WRKY53	6.41735	7.67621	0.836006		2.39707	1.12645	2.12798
	Gh_D13G0837:WRKY57	1.69768	3.38275	0.501862		1.27233	2.39674	0.53086
	Gh_D07G0824:WRKY6	3.54459	2.63558	1.3449		1.44504	0.692653	2.08624
	Gh_A06G1167:WRKY65	6.08698	9.50611	0.640323		7.34732	6.20165	1.18474
	Gh_D05G2642:WRKY70	13.1984	7.52095	1.75488		5.1505	1.77977	2.89391
	Gh_D09G0213:WRKY72	0.827509	0.296639	2.78961		0.550903	0.76601	0.719186
ROS- related DEGs	Gh_A11G2426:RBOHB	5.42154	8.74161	0.620199		5.6183	4.38829	1.2803
	Gh_D08G2330:PER57	14.7508	22.8616	0.645224		10.716	11.213	0.955672
	Gh_A05G2211:RBOHD	12.7033	17.6851	0.718307		9.48748	8.62991	1.09937
	Gh_A08G0711:HRPN	1.33989	7.22187	0.185533		2.37488	5.04945	0.470324
	Gh_A05G1539:CAT1	1.07793	2.71724	0.396699		1.21503	1.19549	1.01634
	Gh_D10G1644:PER24	4.53524	11.7791	0.385024		5.70634	5.87213	0.971766
	Gh_D09G1420:PER21	355.584	560.974	0.63387		293.052	377.126	0.777067
	Gh_A01G1487:PER43	5.44701	9.36697	0.581513		5.1948	6.47514	0.802268
	Gh_D02G1110:PER61	7.92573	11.4775	0.690543		10.5685	11.3007	0.935209
	Gh_A02G1466:PER73	51.0582	65.5638	0.778757		37.9173	62.3448	0.608187
	Gh_D11G2348:PER44	3.84958	8.08821	0.47595		5.25829	15.0662	0.349012
	Gh_A07G2110:PER55	2.71168	3.97903	0.681494		3.00335	7.04824	0.426113
	Gh_D05G0807:PER60	3.83575	9.56645	0.400959		3.79831	14.3126	0.265383
	Gh_D10G0605:PER7	3.80448	7.44882	0.510749		4.10955	12.0911	0.339884
	Gh_D13G0906:PER3	9.85294	16.0219	0.614966		12.0658	17.8544	0.675789
	Gh_D02G1345:PER27	1.70423	4.71154	0.361714		1.6923	4.57037	0.370277
	Gh_D12G0699:PER51	0.381542	1.02441	0.372449		0.253555	1.25796	0.201561
	Gh_A03G1812:APX3	93.9297	62.9312	1.49258		99.847	95.1143	1.04976
	Gh_D08G1956:CSA	107.216	67.4957	1.58849		92.7147	92.1852	1.00574
	Gh_A04G1322:PER52	1.7803	0.354168	5.02671		1.21661	1.03235	1.17849
	Gh_D02G0695:PER12	13.8217	8.81191	1.56852		8.90434	10.8626	0.819723
	Gh_D07G0463:RBOHC	8.98356	7.05553	1.27326		6.08656	8.17763	0.744293
	Gh_D09G2046:PNC1	2.10324	2.51279	0.837013		9.74954	3.66522	2.66002
	Gh_A12G2370:PER66	10.0621	7.18389	1.40065		8.31813	3.15361	2.63765
	Gh_A12G2669:RBOHA	6.24482	4.32051	1.44539		4.22256	2.72382	1.55023
	Gh_D02G1327:PER11	1.57587	0.336546	4.68249		0.494671	0.198687	2.4897
	Gh_A05G3239:PER47	35.6338	23.2671	1.53151		25.5308	25.8568	0.987392
	Gh_A02G0542:PER40	3.07991	0.966366	3.1871		2.45039	1.30998	1.87055
	Gh_D08G2420:PER53	259.604	77.228	3.36153		164.676	81.8139	2.01281
	Gh_D08G0832:POD	100.221	32.109	3.12127		59.5896	27.6436	2.15564
