# Supplementary material for: Comparative Phenotypic and Transcriptomic Analysis Reveals Key Responses of Upland Cotton to Salinity Stress During Postgermination
Source: Front Plant Sci. 2021 Apr 13;12:639104. doi: 10.3389/fpls.2021.639104 (PMC8076740; doi:10.3389/fpls.2021.639104)
Supplement: Supplementary Table 6 — Primers in this study. [file Table_6.xlsx]

## Sheet: Sheet1
	Primer name	Gene ID	Primer sequence （5'-3')	Purpose
1	GhRbohA	Gh_A02G1791	F:CAATAGCTGCAGCGATTGTTA	qRT-PCR
			R:GGTCCATGTACGTTGGTTTAC
2	GhRbohB	Gh_A11G2426	F:CTCCAAGCCAATCAACCAACT	qRT-PCR
			R:AGAACCAAAGAGCCAACACCC
3	GhRbohC	Gh_D07G0463	F:AGAAAGCCGAATCCTGAGCCA	qRT-PCR
			R:TAACCGCAATCCATAAAGCCA
4	GhRbohD	Gh_A05G2211	F:CTCCTATTGCAAGCTCCGAAC	qRT-PCR
			CAAGCCACAGCATCATAACCC
5	GhRbohE	Gh_D07G0136	F:ATGGCTACCCTTTTTGTTTGG	qRT-PCR
			R:TGTTGAGCTTGAGTGTCTCGG
6	GhRbohF	Gh_A12G2653	F:CGTTCCGCCCCCTCCGTATGT	qRT-PCR
			R:GCTGGTTGAATCGGTTGACTA
7	GhERF12	Gh_D05G2222	F:ACCATCAAAGCAAATGAAGGCA	qRT-PCR
			R:CTGACACCCAAGAACCCCAG
8	GhSAMS	Gh_A02G0578	F:ACGCCATTGGTGTACCTGAAC	qRT-PCR
			R：TGCTATTGCCCCCTCTCTTAA
9	GhNAC29	Gh_A12G1505	F:TGAAGAATCAAATACCCAAAT	qRT-PCR
			R:TGTAATCCAACTCCAACAAAC
10	GhNCED	Gh_A13G1311	F:GGAGAACGAAGACGACGGTTA	qRT-PCR
			R:CAAGTCCTTGGAGCTTATGAA
11	GhWRKY70	Gh_D05G2642	F:CAGCAGCAACCCCAAAATCCC	qRT-PCR
			R:CGTTAGAAACCACATCCCCGT
12	GhPRP3	Gh_D07G1244	F:CGACAAATTGAAGCTTAAAGA	qRT-PCR
			R:GTAGAAGAAAGGTCCCACAGA
13	GhHistone H2A	Gh_D08G0035	F:TTTGGAATTGGCTGGGAACGC	qRT-PCR
			R:TCGGCAACACACCACCATGAG
14	GhERF5	Gh_D08G1801	F:AGATAACAGCGAAGGAGAAGA	qRT-PCR
			R:CAACCATAACATGAGAAAACC
15	GhPNC1	Gh_D09G2046	F:AAAGGGGACTGCTCACCTCTG	qRT-PCR
			R:GTTGCCCATCCTAATCATAGA
16	GhCYP76A2	Gh_D09G2440	F:CCTGTGGTTCCTTTACTCCTT	qRT-PCR
			R:TCTTCCAATTGCCCATACGTT
17	GhDREB1D	Gh_D11G0085	F:ATGGGTTTGTGAAGTAAGGGA	qRT-PCR
			R:TAGAAGCTGGTACAGGGAGTC
18	GhACS1	Gh_D11G0221	F:GGGAAAGTGAGAGGAGATAGA	qRT-PCR
			R:TAATAAGGAGTGGGAACCAGA
19	GhActin9	Gh_D04G0254	F:CCTCCGTCTAGACCTTGCTG	qRT-PCR
			R:CTTCATGTCACGGACAATTTCC
20	GhERF12-V	Gh_D05G2222	F:CCGGGATTCGGGGTTCTTGGGTGTCAGAG	VIGS vector construction
			R:CGGGGTACCAGCAAAAACTCCATAGGCGGA
